# Supplementary material for: Genetic and morphological shifts associated with climate change in a migratory bird
Source: BMC Biol. 2025 Jan 7;23:3. doi: 10.1186/s12915-024-02107-5 (PMC11705884; doi:10.1186/s12915-024-02107-5)
Supplement: Supplementary file 2 — Additional file 2: Tables S2-S8. Table S2. Specimen metadata. Table S3. Genes associated with morphology in males. Table S4. Genes associate with year or climate in males. Table S5. Genes associated with morphology in females. Table S6. Genes associated with year or climate in females. Table S7. GO term enrichment in males. Table S8. GO term enrichment in females. [file 12915_2024_2107_MOESM2_ESM.xlsx]

## Sheet: Table S2
Table S2. Specimen information and sample associated metadata. In the Catalog_Number column the museum codes are as follows CMNH: Cleveland Museum of Natural History, FMNH: Field Museum of Natural History, and UMMZ: University of Michigan Museum of Zoology.
Catalog_Number	Sample_Name	Taxon	Location	Lat_Long	Date_of_collection	Bill	Wing	Tarsus	Mass	Sex	Age	BioProject:SRA_Accession	Link_to_Specimen_Record	Study
FMNH:Birds:495598	Z495598	Catharus_guttatus	United States: Illinois, Chicago	41.88 N 87.63 W	04_Apr_2014	9	90	30	NA	Female	AHY	PRJNA1135140:SAMN42462677	https://collections-zoology.fieldmuseum.org/catalogue/2989342	This study
FMNH:Birds:495363	Z495363	Catharus_guttatus	United States: Illinois, Chicago	41.88 N 87.63 W	09_Apr_2014	8	94	31.7	27.3	Male	AHY	PRJNA1135140:SAMN42462675	https://collections-zoology.fieldmuseum.org/catalogue/2989107	This study
FMNH:Birds:488783	Z488783	Catharus_guttatus	United States: Illinois, Chicago	41.88 N 87.63 W	14_Apr_2013	8.8	92	30	31.1	Male	AHY	PRJNA1135140:SAMN42462648	https://collections-zoology.fieldmuseum.org/catalogue/2774420	This study
FMNH:Birds:488785	Z488785	Catharus_guttatus	United States: Illinois, Chicago	41.88 N 87.63 W	14_Apr_2013	8.3	91.5	32.2	27.3	Male	AHY	PRJNA1135140:SAMN42462650	https://collections-zoology.fieldmuseum.org/catalogue/2774422	This study
FMNH:Birds:493460	Z493460	Catharus_guttatus	United States: Illinois, Chicago	41.88 N 87.63 W	14_Apr_2014	8	94.5	30.9	27	Male	AHY	PRJNA1135140:SAMN42462665	https://collections-zoology.fieldmuseum.org/catalogue/2930748	This study
FMNH:Birds:494100	Z494100	Catharus_guttatus	United States: Illinois, Chicago	41.88 N 87.63 W	18_Apr_2014	8.5	95	32.3	32.4	Male	AHY	PRJNA1135140:SAMN42462668	https://collections-zoology.fieldmuseum.org/catalogue/2987842	This study
FMNH:Birds:494101	Z494101	Catharus_guttatus	United States: Illinois, Chicago	41.88 N 87.63 W	18_Apr_2014	9.1	91.5	32	29.8	Male	AHY	PRJNA1135140:SAMN42462669	https://collections-zoology.fieldmuseum.org/catalogue/2987843	This study
FMNH:Birds:498064	Z498064	Catharus_guttatus	United States: Illinois, Chicago	41.88 N 87.63 W	22_Apr_2011	8.1	95	32.5	30.4	Male	AHY	PRJNA1135140:SAMN42462686	https://collections-zoology.fieldmuseum.org/catalogue/3153405	This study
FMNH:Birds:488779	Z488779	Catharus_guttatus	United States: Illinois, Chicago	41.88 N 87.63 W	22_Apr_2013	7.9	88	30.2	26.1	Female	AHY	PRJNA1135140:SAMN42462645	https://collections-zoology.fieldmuseum.org/catalogue/2774416	This study
FMNH:Birds:492711	Z492711	Catharus_guttatus	United States: Illinois, Chicago	41.88 N 87.63 W	22_Apr_2014	7.9	92.5	31.3	28.9	Male	AHY	PRJNA1135140:SAMN42462654	https://collections-zoology.fieldmuseum.org/catalogue/2929630	This study
FMNH:Birds:494102	Z494102	Catharus_guttatus	United States: Illinois, Chicago	41.88 N 87.63 W	22_Apr_2014	8.2	91.5	29.8	25.9	Female	AHY	PRJNA1135140:SAMN42462670	https://collections-zoology.fieldmuseum.org/catalogue/2987844	This study
FMNH:Birds:495362	Z495362	Catharus_guttatus	United States: Illinois, Chicago	41.88 N 87.63 W	22_Apr_2014	8.2	88.5	31.6	27.5	Female	AHY	PRJNA1135140:SAMN42462674	https://collections-zoology.fieldmuseum.org/catalogue/2989106	This study
FMNH:Birds:490640	Z490640	Catharus_guttatus	United States: Illinois, Chicago	41.88 N 87.63 W	24_Apr_2013	9.6	97.5	31.9	27.8	Male	AHY	PRJNA1135140:SAMN42462652	https://collections-zoology.fieldmuseum.org/catalogue/2805636	This study
FMNH:Birds:495841	Z495841	Catharus_guttatus	United States: Illinois, Chicago	41.88 N 87.63 W	24_Apr_2014	7.3	90	32	27.5	Female	AHY	PRJNA1135140:SAMN42462680	https://collections-zoology.fieldmuseum.org/catalogue/3030454	This study
FMNH:Birds:495842	Z495842	Catharus_guttatus	United States: Illinois, Chicago	41.88 N 87.63 W	24_Apr_2014	7.5	88.5	31	32.8	Female	AHY	PRJNA1135140:SAMN42462681	https://collections-zoology.fieldmuseum.org/catalogue/3030455	This study
FMNH:Birds:495845	Z495845	Catharus_guttatus	United States: Illinois, Chicago	41.88 N 87.63 W	24_Apr_2014	8.6	95.5	34.1	30.8	Male	AHY	PRJNA1135140:SAMN42462684	https://collections-zoology.fieldmuseum.org/catalogue/3030458	This study
FMNH:Birds:498065	Z498065	Catharus_guttatus	United States: Illinois, Chicago	41.88 N 87.63 W	25_Apr_2011	NA	88	30.5	24.8	Female	AHY	PRJNA1135140:SAMN42462687	https://collections-zoology.fieldmuseum.org/catalogue/3153406	This study
FMNH:Birds:492713	Z492713	Catharus_guttatus	United States: Illinois, Chicago	41.88 N 87.63 W	25_Apr_2014	8.6	87	30.8	28.1	Female	AHY	PRJNA1135140:SAMN42462656	https://collections-zoology.fieldmuseum.org/catalogue/2929632	This study
FMNH:Birds:495843	Z495843	Catharus_guttatus	United States: Illinois, Chicago	41.88 N 87.63 W	25_Apr_2014	8.4	89	32.3	29	Female	AHY	PRJNA1135140:SAMN42462682	https://collections-zoology.fieldmuseum.org/catalogue/3030456	This study
FMNH:Birds:495844	Z495844	Catharus_guttatus	United States: Illinois, Chicago	41.88 N 87.63 W	25_Apr_2014	8.3	88	31.6	32.4	Female	AHY	PRJNA1135140:SAMN42462683	https://collections-zoology.fieldmuseum.org/catalogue/3030457	This study
FMNH:Birds:492714	Z492714	Catharus_guttatus	United States: Illinois, Chicago	41.88 N 87.63 W	29_Apr_2014	8.2	92	32.6	27.1	Female	AHY	PRJNA1135140:SAMN42462657	https://collections-zoology.fieldmuseum.org/catalogue/2929633	This study
FMNH:Birds:453433	Z453433	Catharus_guttatus	United States: Illinois, Chicago	41.88 N 87.63 W	24_Apr_2007	8.4	92	31.2	27	Female	AHY	PRJNA1135140:SAMN42462568	http://portal.vertnet.org/o/fmnh/birds?id=027c5e28-4486-4b83-8dd9-731c4917106c	This study
FMNH:Birds:458176	Z458176	Catharus_guttatus	United States: Illinois, Chicago	41.88 N 87.63 W	18_Apr_2007	8.6	97.5	31.8	28.6	Male	AHY	PRJNA1135140:SAMN42462586	http://portal.vertnet.org/o/fmnh/birds?id=05ff4994-c815-45a5-8978-0c3760efb2f5	This study
FMNH:Birds:427752	Z427752	Catharus_guttatus	United States: Illinois, Chicago	41.88 N 87.63 W	14_Apr_2000	9.9	99	31.1	26.5	Male	AHY	PRJNA1135140:SAMN42462480	http://portal.vertnet.org/o/fmnh/birds?id=099767ec-e91d-4a35-ac6e-509952b64b6d	This study
FMNH:Birds:448088	Z448088	Catharus_guttatus	United States: Illinois, Chicago	41.88 N 87.63 W	14_Apr_2006	9.1	93.5	32.8	31.2	Male	AHY	PRJNA1135140:SAMN42462539	http://portal.vertnet.org/o/fmnh/birds?id=0ba81946-7f60-4f88-9639-ca65ba409ff6	This study
FMNH:Birds:495821	Z495821	Catharus_guttatus	United States: Illinois, Chicago	41.88 N 87.63 W	12_Apr_2013	8	95	32.1	29.9	Male	AHY	PRJNA1135140:SAMN42462678	http://portal.vertnet.org/o/fmnh/birds?id=0c824efc-c7c4-42b0-9d7f-ffcdb7781eb9	This study
FMNH:Birds:458214	Z458214	Catharus_guttatus	United States: Illinois, Chicago	41.88 N 87.63 W	21_Apr_2007	9.3	89	30.5	26.9	Female	AHY	PRJNA1135140:SAMN42462592	http://portal.vertnet.org/o/fmnh/birds?id=0ef425cc-7e28-4666-ae35-ca787170cea8	This study
FMNH:Birds:487611	Z487611	Catharus_guttatus	United States: Illinois, Chicago	41.88 N 87.63 W	09_Apr_2013	8.4	92	32.3	28.3	Female	AHY	PRJNA1135140:SAMN42462642	http://portal.vertnet.org/o/fmnh/birds?id=0f279f96-090b-40a4-a40e-3daa7f68bd9a	This study
FMNH:Birds:505595	Z505595	Catharus_guttatus	United States: Illinois, Chicago	41.88 N 87.63 W	6_Apr_2016					Male	AHY	PRJNA1135140:SAMN42462692	http://portal.vertnet.org/o/fmnh/birds?id=0f3ad02e-5d39-4eab-b4c0-cbe0cd8dbf99	This study
FMNH:Birds:494103	Z494103	Catharus_guttatus	United States: Illinois, Chicago	41.88 N 87.63 W	30_Apr_2005	8.4	90.5	32	31.1	Female	AHY	PRJNA1135140:SAMN42462671	http://portal.vertnet.org/o/fmnh/birds?id=0f7bb737-0f41-4476-ac15-a7e77bb21d4f	This study
FMNH:Birds:458162	Z458162	Catharus_guttatus	United States: Illinois, Chicago	41.88 N 87.63 W	08_Apr_2008	9.6	92	31.9	NA	Male	AHY	PRJNA1135140:SAMN42462578	http://portal.vertnet.org/o/fmnh/birds?id=100e19c8-92fe-439c-a13d-af2480774884	This study
FMNH:Birds:493453	Z493453	Catharus_guttatus	United States: Illinois, Chicago	41.88 N 87.63 W	13_Apr_2014	7.9	92.5	31.8	31.3	Male	AHY	PRJNA1135140:SAMN42462661	http://portal.vertnet.org/o/fmnh/birds?id=11b84a44-b6ce-464a-ab48-3e70059a8a4e	This study
FMNH:Birds:459937	Z459937	Catharus_guttatus	United States: Illinois, Chicago	41.88 N 87.63 W	11_Apr_2008	8.3	98.5	33.4	32.2	Male	AHY	PRJNA1135140:SAMN42462595	http://portal.vertnet.org/o/fmnh/birds?id=148fd68d-9ba2-407d-91d6-a3886c80b7bb	This study
FMNH:Birds:448371	Z448371	Catharus_guttatus	United States: Illinois, Chicago	41.88 N 87.63 W	12_Apr_2006	8.3	95.5	30.4	26.8	Male	AHY	PRJNA1135140:SAMN42462544	http://portal.vertnet.org/o/fmnh/birds?id=16ca8a76-1d66-4d66-89c9-3f3b421db788	This study
FMNH:Birds:434228	Z434228	Catharus_guttatus	United States: Illinois, Chicago	41.88 N 87.63 W	05_Apr_2001	9.1	97	32.2	NA	Male	AHY	PRJNA1135140:SAMN42462485	http://portal.vertnet.org/o/fmnh/birds?id=16faf0fd-a64a-4631-8cb2-ad9e643f8462	This study
FMNH:Birds:490639	Z490639	Catharus_guttatus	United States: Illinois, Chicago	41.88 N 87.63 W	19_Apr_2013	8.9	96	31.2	32	Male	AHY	PRJNA1135140:SAMN42462651	http://portal.vertnet.org/o/fmnh/birds?id=1870a4fa-9041-4b4d-9554-dd4da394ce25	This study
FMNH:Birds:458165	Z458165	Catharus_guttatus	United States: Illinois, Chicago	41.88 N 87.63 W	09_Apr_2008	9.4	91.5	31.5	28.9	Male	AHY	PRJNA1135140:SAMN42462581	http://portal.vertnet.org/o/fmnh/birds?id=18baf63f-5747-461b-8591-7e8f77d17388	This study
FMNH:Birds:390388	Z390388	Catharus_guttatus	United States: Illinois, Chicago	41.88 N 87.63 W	04_May_1996	7.9	90	30.4	29.4	Female	AHY	PRJNA1135140:SAMN42462473	http://portal.vertnet.org/o/fmnh/birds?id=18d82793-b405-47bc-9da9-283bbe06643f	This study
FMNH:Birds:434813	Z434813	Catharus_guttatus	United States: Illinois, Chicago	41.88 N 87.63 W	24_Apr_2001	10	88	31.2	27.4	Female	AHY	PRJNA1135140:SAMN42462497	http://portal.vertnet.org/o/fmnh/birds?id=18f20ee1-e42f-4412-bdce-3ce168c70535	This study
FMNH:Birds:435163	Z435163	Catharus_guttatus	United States: Illinois, Chicago	41.88 N 87.63 W	16_Apr_2002	9.3	93	31.9	30.2	Male	AHY	PRJNA1135140:SAMN42462500	http://portal.vertnet.org/o/fmnh/birds?id=19f7d373-057d-4c68-8313-f2f33ee86854	This study
FMNH:Birds:459942	Z459942	Catharus_guttatus	United States: Illinois, Chicago	41.88 N 87.63 W	05_May_2008	8.8	94	32.3	30.1	Male	AHY	PRJNA1135140:SAMN42462600	http://portal.vertnet.org/o/fmnh/birds?id=1ab028a5-2b3e-4814-9360-5aac47a57b3c	This study
FMNH:Birds:438052	Z438052	Catharus_guttatus	United States: Illinois, Chicago	41.88 N 87.63 W	21_Apr_2001	9.2	95.5	33.8	31.6	Male	AHY	PRJNA1135140:SAMN42462515	http://portal.vertnet.org/o/fmnh/birds?id=1b8095ed-0e59-40e5-a7b3-a80b74613b39	This study
FMNH:Birds:459970	Z459970	Catharus_guttatus	United States: Illinois, Chicago	41.88 N 87.63 W	26_Apr_2008	8.5	88	32.7	27.7	Female	AHY	PRJNA1135140:SAMN42462607	http://portal.vertnet.org/o/fmnh/birds?id=1b9a6cca-5479-4e73-9f90-d03db103fb4e	This study
FMNH:Birds:446465	Z446465	Catharus_guttatus	United States: Illinois, Chicago	41.88 N 87.63 W	17_Apr_2004	9.5	96	32.1	28.5	Male	AHY	PRJNA1135140:SAMN42462531	http://portal.vertnet.org/o/fmnh/birds?id=1c1f8e36-e9a1-4864-9f70-33bef4667b2c	This study
FMNH:Birds:478181	Z478181	Catharus_guttatus	United States: Illinois, Chicago	41.88 N 87.63 W	27_Apr_2011	8.4	86.5	31.8	NA	Female	AHY	PRJNA1135140:SAMN42462630	http://portal.vertnet.org/o/fmnh/birds?id=1ca513e1-c32d-42fb-b722-3c2e75a8bff5	This study
FMNH:Birds:434229	Z434229	Catharus_guttatus	United States: Illinois, Chicago	41.88 N 87.63 W	06_Apr_2001	8.6	93	32.3	29.9	Male	AHY	PRJNA1135140:SAMN42462486	http://portal.vertnet.org/o/fmnh/birds?id=1d85a750-efa9-4e50-8daf-a7537f911d5c	This study
FMNH:Birds:465570	Z465570	Catharus_guttatus	United States: Illinois, Chicago	41.88 N 87.63 W	16_May_2009	8.3	93.5	31.6	24.9	Female	AHY	PRJNA1135140:SAMN42462620	http://portal.vertnet.org/o/fmnh/birds?id=1f743aa7-add5-4bcd-adc1-d73d5911bcc2	This study
FMNH:Birds:502947	Z502947	Catharus_guttatus	United States: Illinois, Chicago	41.88 N 87.63 W	28_Apr_2016					Female	AHY	PRJNA1135140:SAMN42462688	http://portal.vertnet.org/o/fmnh/birds?id=201e71e0-5070-4cfe-9a62-dc32318c449a	This study
FMNH:Birds:458160	Z458160	Catharus_guttatus	United States: Illinois, Chicago	41.88 N 87.63 W	07_Apr_2008	8.6	97	32.5	31.7	Male	AHY	PRJNA1135140:SAMN42462576	http://portal.vertnet.org/o/fmnh/birds?id=23c420e7-2ca5-47bf-9a87-9d9c8a2643b9	This study
FMNH:Birds:458164	Z458164	Catharus_guttatus	United States: Illinois, Chicago	41.88 N 87.63 W	09_Apr_2008	7.8	98.5	31.5	31.2	Male	AHY	PRJNA1135140:SAMN42462580	http://portal.vertnet.org/o/fmnh/birds?id=2461d2bc-bafe-4fc2-a512-968ca98cd2f2	This study
FMNH:Birds:446635	Z446635	Catharus_guttatus	United States: Illinois, Chicago	41.88 N 87.63 W	16_Apr_2005					Female	AHY	PRJNA1135140:SAMN42462533	http://portal.vertnet.org/o/fmnh/birds?id=24ed331a-2adf-44c6-a411-27c6d3adb20f	This study
FMNH:Birds:448363	Z448363	Catharus_guttatus	United States: Illinois, Chicago	41.88 N 87.63 W	08_Apr_2006	9.2	92	31.5	29.8	Male	AHY	PRJNA1135140:SAMN42462543	http://portal.vertnet.org/o/fmnh/birds?id=255d5226-56b6-4ab0-8d39-7fd5a7331d2c	This study
FMNH:Birds:434230	Z434230	Catharus_guttatus	United States: Illinois, Chicago	41.88 N 87.63 W	06_Apr_2001	9.2	94.5	31.8	28.8	Male	AHY	PRJNA1135140:SAMN42462487	http://portal.vertnet.org/o/fmnh/birds?id=2582cda8-0ba2-4d7e-84c0-47ba1c681685	This study
FMNH:Birds:458167	Z458167	Catharus_guttatus	United States: Illinois, Chicago	41.88 N 87.63 W	09_Apr_2008	8.6	94	32.8	30	Male	AHY	PRJNA1135140:SAMN42462583	http://portal.vertnet.org/o/fmnh/birds?id=2722bb2b-f7a2-43a3-885b-b58a756db696	This study
FMNH:Birds:438051	Z438051	Catharus_guttatus	United States: Illinois, Chicago	41.88 N 87.63 W	14_Apr_2001	8.7	95	31.9	28.9	Male	AHY	PRJNA1135140:SAMN42462514	http://portal.vertnet.org/o/fmnh/birds?id=28f3c147-ca84-41ca-a4e1-4d13c2d9190a	This study
FMNH:Birds:427751	Z427751	Catharus_guttatus	United States: Illinois, Chicago	41.88 N 87.63 W	14_Apr_2000	8.9	95.5	31.3	29.8	Male	AHY	PRJNA1135140:SAMN42462479	http://portal.vertnet.org/o/fmnh/birds?id=2a3d8ae3-3fa1-4c7e-a451-04322deb33b6	This study
FMNH:Birds:448650	Z448650	Catharus_guttatus	United States: Illinois, Chicago	41.88 N 87.63 W	18_Apr_2006	8.5	94	31.3	29	Male	AHY	PRJNA1135140:SAMN42462553	http://portal.vertnet.org/o/fmnh/birds?id=2ae759c5-2bfb-4f73-985c-668958b7e8fe	This study
FMNH:Birds:488784	Z488784	Catharus_guttatus	United States: Illinois, Chicago	41.88 N 87.63 W	14_Apr_2013	7.4	95.5	31.4	29	Male	AHY	PRJNA1135140:SAMN42462649	http://portal.vertnet.org/o/fmnh/birds?id=2ae87ae8-45c7-4b22-84a1-855dc396273d	This study
FMNH:Birds:434812	Z434812	Catharus_guttatus	United States: Illinois, Chicago	41.88 N 87.63 W	09_Apr_2001	9.2	87.5	31.7	27.3	Female	AHY	PRJNA1135140:SAMN42462496	http://portal.vertnet.org/o/fmnh/birds?id=2ae99306-b3dd-4e2a-96d6-00d620f8bc5b	This study
FMNH:Birds:493454	Z493454	Catharus_guttatus	United States: Illinois, Chicago	41.88 N 87.63 W	13_Apr_2014	8.3	96.5	31	29.7	Male	AHY	PRJNA1135140:SAMN42462662	http://portal.vertnet.org/o/fmnh/birds?id=2b2a9346-bfdf-4d23-ab16-e567d081060b	This study
FMNH:Birds:465556	Z465556	Catharus_guttatus	United States: Illinois, Chicago	41.88 N 87.63 W	17_Apr_2008	8.7	96.5	31.6	30.2	Male	AHY	PRJNA1135140:SAMN42462617	http://portal.vertnet.org/o/fmnh/birds?id=2c4ee249-ce81-4f18-956e-35ebcae05b0a	This study
FMNH:Birds:494110	Z494110	Catharus_guttatus	United States: Illinois, Chicago	41.88 N 87.63 W	12_Apr_2014	7.6	91	32.3	31.1	Male	AHY	PRJNA1135140:SAMN42462673	http://portal.vertnet.org/o/fmnh/birds?id=2c56e40c-5dc8-43ed-a6d6-85f16862d539	This study
FMNH:Birds:443186	Z443186	Catharus_guttatus	United States: Illinois, Chicago	41.88 N 87.63 W	22_Apr_2004	8.6	87.5	30.8	NA	Female	AHY	PRJNA1135140:SAMN42462525	http://portal.vertnet.org/o/fmnh/birds?id=2cafff3d-8b2d-484f-be28-fcb9e21ab65f	This study
FMNH:Birds:461380	Z461380	Catharus_guttatus	United States: Illinois, Chicago	41.88 N 87.63 W	19_Apr_2008	9.2	88	32.5	28.3	Female	AHY	PRJNA1135140:SAMN42462609	http://portal.vertnet.org/o/fmnh/birds?id=2e3255ea-a28a-4b02-a4cb-33cce83ede94	This study
FMNH:Birds:464354	Z464354	Catharus_guttatus	United States: Illinois, Chicago	41.88 N 87.63 W	17_Apr_2009	9.2	90	32	31.4	Male	AHY	PRJNA1135140:SAMN42462612	http://portal.vertnet.org/o/fmnh/birds?id=2f9aabdb-f32e-4af6-88a4-a5f253c0ba0d	This study
FMNH:Birds:492728	Z492728	Catharus_guttatus	United States: Illinois, Chicago	41.88 N 87.63 W	03_May_2014	9.3	91.5	30.4	30.2	Female	AHY	PRJNA1135140:SAMN42462659	http://portal.vertnet.org/o/fmnh/birds?id=310553f0-4f10-4cdc-9606-f6d0d465357c	This study
FMNH:Birds:495822	Z495822	Catharus_guttatus	United States: Illinois, Chicago	41.88 N 87.63 W	12_Apr_2013	7.5	94	31.6	30.5	Male	AHY	PRJNA1135140:SAMN42462679	http://portal.vertnet.org/o/fmnh/birds?id=33c618f4-d835-472a-8bde-a4e90ebe8940	This study
FMNH:Birds:453435	Z453435	Catharus_guttatus	United States: Illinois, Chicago	41.88 N 87.63 W	28_Apr_2007	8.8	95.5	31.8	32.9	Male	AHY	PRJNA1135140:SAMN42462569	http://portal.vertnet.org/o/fmnh/birds?id=33ff10b9-cee4-40fa-922c-8b9e7a4fe087	This study
FMNH:Birds:504260	Z504260	Catharus_guttatus	United States: Illinois, Chicago	41.88 N 87.63 W	24_Apr_2016					Female	AHY	PRJNA1135140:SAMN42462691	http://portal.vertnet.org/o/fmnh/birds?id=35e7b604-fb2c-448f-92d1-5e3973650a53	This study
FMNH:Birds:448674	Z448674	Catharus_guttatus	United States: Illinois, Chicago	41.88 N 87.63 W	28_Apr_2006	8.6	92.5	32.2	27	Female	AHY	PRJNA1135140:SAMN42462555	http://portal.vertnet.org/o/fmnh/birds?id=35f0d789-07da-47a7-945d-76c587955947	This study
FMNH:Birds:459936	Z459936	Catharus_guttatus	United States: Illinois, Chicago	41.88 N 87.63 W	11_Apr_2008	8.8	97	31.4	30.6	Male	AHY	PRJNA1135140:SAMN42462594	http://portal.vertnet.org/o/fmnh/birds?id=36f2f03c-7897-4818-9e3b-51a1949b6507	This study
FMNH:Birds:487612	Z487612	Catharus_guttatus	United States: Illinois, Chicago	41.88 N 87.63 W	09_Apr_2013	8	95.5	30.8	29.2	Male	AHY	PRJNA1135140:SAMN42462643	http://portal.vertnet.org/o/fmnh/birds?id=3a3cc8d2-6f68-493f-afd4-7d6ef8eef587	This study
FMNH:Birds:445918	Z445918	Catharus_guttatus	United States: Illinois, Chicago	41.88 N 87.63 W	18_Apr_2005	9.3	96	33.4	30.7	Male	AHY	PRJNA1135140:SAMN42462528	http://portal.vertnet.org/o/fmnh/birds?id=3abe3a30-b7d8-471d-b71d-912cc945ef53	This study
FMNH:Birds:458163	Z458163	Catharus_guttatus	United States: Illinois, Chicago	41.88 N 87.63 W	09_Apr_2008	8.7	93.5	32.2	NA	Female	AHY	PRJNA1135140:SAMN42462579	http://portal.vertnet.org/o/fmnh/birds?id=3b9d1ff0-f7e0-48b5-ab8c-9e0805408a51	This study
FMNH:Birds:448392	Z448392	Catharus_guttatus	United States: Illinois, Chicago	41.88 N 87.63 W	01_May_2006	8.9	90.5	32.8	32.4	Female	AHY	PRJNA1135140:SAMN42462549	http://portal.vertnet.org/o/fmnh/birds?id=3d226bcc-d19e-40e8-a82a-0db2bc693df3	This study
FMNH:Birds:427755	Z427755	Catharus_guttatus	United States: Illinois, Chicago	41.88 N 87.63 W	06_May_2000	9.6	89	31.5	30.1	Female	AHY	PRJNA1135140:SAMN42462482	http://portal.vertnet.org/o/fmnh/birds?id=3eee3b17-a3be-4784-891a-06e908a7bb02	This study
FMNH:Birds:458158	Z458158	Catharus_guttatus	United States: Illinois, Chicago	41.88 N 87.63 W	07_Apr_2008	8.4	92.5	31.9	29.5	Male	AHY	PRJNA1135140:SAMN42462574	http://portal.vertnet.org/o/fmnh/birds?id=41d8fb34-8e29-4f1a-bc38-1aa924b5f4c5	This study
FMNH:Birds:435735	Z435735	Catharus_guttatus	United States: Illinois, Chicago	41.88 N 87.63 W	15_Apr_2002	9.2	90	32.2	NA	Female	AHY	PRJNA1135140:SAMN42462505	http://portal.vertnet.org/o/fmnh/birds?id=4291cf81-48d7-46be-9b6d-0662f500e6cd	This study
FMNH:Birds:380121	Z380121	Catharus_guttatus	United States: Illinois, Chicago	41.88 N 87.63 W	26_Apr_1995	8.9	88	30.5	27.2	Female	AHY	PRJNA1135140:SAMN42462467	http://portal.vertnet.org/o/fmnh/birds?id=42b60469-31f5-40f8-add6-4a879aa55fbf	This study
FMNH:Birds:380124	Z380124	Catharus_guttatus	United States: Illinois, Chicago	41.88 N 87.63 W	26_Apr_1995	8.7	87	29.6	30.4	Female	AHY	PRJNA1135140:SAMN42462468	http://portal.vertnet.org/o/fmnh/birds?id=45c18ec1-659a-4d37-ae29-4b9eea9d415a	This study
FMNH:Birds:434231	Z434231	Catharus_guttatus	United States: Illinois, Chicago	41.88 N 87.63 W	07_Apr_2001	9.6	99	31.9	29.1	Male	AHY	PRJNA1135140:SAMN42462488	http://portal.vertnet.org/o/fmnh/birds?id=494e2c68-199c-4a4a-bbd9-4e5bfb753899	This study
FMNH:Birds:434814	Z434814	Catharus_guttatus	United States: Illinois, Chicago	41.88 N 87.63 W	25_Apr_2001	8.1	99.5	31.1	27.7	Male	AHY	PRJNA1135140:SAMN42462498	http://portal.vertnet.org/o/fmnh/birds?id=4b0b7447-5923-4bc4-9c9e-979bf1b91052	This study
FMNH:Birds:434751	Z434751	Catharus_guttatus	United States: Illinois, Chicago	41.88 N 87.63 W	17_Apr_2002	9.6	97	34.7	31.4	Male	AHY	PRJNA1135140:SAMN42462495	http://portal.vertnet.org/o/fmnh/birds?id=4c0a5517-a3ad-4921-9345-613537880f65	This study
FMNH:Birds:453429	Z453429	Catharus_guttatus	United States: Illinois, Chicago	41.88 N 87.63 W	23_Apr_2007	8	90.5	33.6	27	Male	AHY	PRJNA1135140:SAMN42462564	http://portal.vertnet.org/o/fmnh/birds?id=4def7f6c-48c9-46df-9e67-19c5e636d9c6	This study
FMNH:Birds:430209	Z430209	Catharus_guttatus	United States: Illinois, Chicago	41.88 N 87.63 W	09_Apr_2001	8.6	94.5	31.7	29.7	Male	AHY	PRJNA1135140:SAMN42462483	http://portal.vertnet.org/o/fmnh/birds?id=4dfbb327-5514-41b3-8f50-2ea438b9e5e3	This study
FMNH:Birds:488780	Z488780	Catharus_guttatus	United States: Illinois, Chicago	41.88 N 87.63 W	22_Apr_2013	7.9	92.5	31.4	27.8	Male	AHY	PRJNA1135140:SAMN42462646	http://portal.vertnet.org/o/fmnh/birds?id=50517ca3-0c0d-4310-af19-b82cc387f854	This study
FMNH:Birds:493452	Z493452	Catharus_guttatus	United States: Illinois, Chicago	41.88 N 87.63 W	11_Apr_2014	9.1	95	33.3	32.5	Male	AHY	PRJNA1135140:SAMN42462660	http://portal.vertnet.org/o/fmnh/birds?id=524b224c-4660-400c-9f31-821113aab29d	This study
FMNH:Birds:340030	Z340030	Catharus_guttatus	United States: Illinois, Chicago	41.88 N 87.63 W	25_Apr_1986	9.4	91.5	31.3	30.8	Female	AHY	PRJNA1135140:SAMN42462461	http://portal.vertnet.org/o/fmnh/birds?id=535eeb76-e3f4-4746-97f5-2a7d885bb5ba	This study
FMNH:Birds:443188	Z443188	Catharus_guttatus	United States: Illinois, Chicago	41.88 N 87.63 W	28_Apr_2004	9.2	90	32.1	NA	Female	AHY	PRJNA1135140:SAMN42462527	http://portal.vertnet.org/o/fmnh/birds?id=5588d8ba-98a9-4ec0-ab11-e3ad859fba37	This study
FMNH:Birds:448862	Z448862	Catharus_guttatus	United States: Illinois, Chicago	41.88 N 87.63 W	12_Apr_2006	8.9	90	31.3	26.9	Female	AHY	PRJNA1135140:SAMN42462557	http://portal.vertnet.org/o/fmnh/birds?id=55cd4b2f-a9c8-469d-9935-df363416257b	This study
FMNH:Birds:480559	Z480559	Catharus_guttatus	United States: Illinois, Chicago	41.88 N 87.63 W	21_Mar_2012	8.3	97.5	31.1	28.3	Female	AHY	PRJNA1135140:SAMN42462631	http://portal.vertnet.org/o/fmnh/birds?id=55e03732-633e-4582-88c4-b6bcd7a13bb3	This study
FMNH:Birds:459940	Z459940	Catharus_guttatus	United States: Illinois, Chicago	41.88 N 87.63 W	28_Apr_2008	8.2	89	29.2	26.3	Female	AHY	PRJNA1135140:SAMN42462598	http://portal.vertnet.org/o/fmnh/birds?id=57426780-ec66-4569-9da9-00fcc4b6ff0e	This study
FMNH:Birds:399031	Z399031	Catharus_guttatus	United States: Illinois, Chicago	41.88 N 87.63 W	14_Apr_2000	9	94.5	32.1	28.5	Male	AHY	PRJNA1135140:SAMN42462475	http://portal.vertnet.org/o/fmnh/birds?id=57e22ac4-9acc-4022-9aad-aaba773e0e92	This study
FMNH:Birds:438511	Z438511	Catharus_guttatus	United States: Illinois, Chicago	41.88 N 87.63 W	21_Apr_2001	9.4	94	32.1	30.6	Male	AHY	PRJNA1135140:SAMN42462520	http://portal.vertnet.org/o/fmnh/birds?id=59d8d84d-2a59-4b13-a314-e064de6248e4	This study
FMNH:Birds:435737	Z435737	Catharus_guttatus	United States: Illinois, Chicago	41.88 N 87.63 W	15_Apr_2002	8.2	90.5	31.6	NA	Male	AHY	PRJNA1135140:SAMN42462507	http://portal.vertnet.org/o/fmnh/birds?id=5aaa43d6-bf40-4878-a56a-a2e1fad5d549	This study
FMNH:Birds:458159	Z458159	Catharus_guttatus	United States: Illinois, Chicago	41.88 N 87.63 W	07_Apr_2008	9.2	90	32	30.1	Female	AHY	PRJNA1135140:SAMN42462575	http://portal.vertnet.org/o/fmnh/birds?id=5b1019ea-9ace-4884-bd2d-6f193d64e577	This study
FMNH:Birds:451910	Z451910	Catharus_guttatus	United States: Illinois, Chicago	41.88 N 87.63 W	22_Mar_2007	8.7	95	32.2	27.6	unknown	AHY	PRJNA1135140:SAMN42462561	http://portal.vertnet.org/o/fmnh/birds?id=5c6b4939-1aec-496c-b413-e796e7c066a5	This study
FMNH:Birds:332018	Z332018	Catharus_guttatus	United States: Illinois, Chicago	41.88 N 87.63 W	05_May_1986	9.4	87.5	30.9	29.2	Female	AHY	PRJNA1135140:SAMN42462460	http://portal.vertnet.org/o/fmnh/birds?id=5d21ee38-5b4b-4ff6-9171-f27e1616e3ca	This study
FMNH:Birds:434990	Z434990	Catharus_guttatus	United States: Illinois, Chicago	41.88 N 87.63 W	20_May_2001	8.7	90.5	29.6	29.4	Male	AHY	PRJNA1135140:SAMN42462499	http://portal.vertnet.org/o/fmnh/birds?id=5fbb1e94-ddf2-4a81-ab9b-6a8c27ccaf49	This study
FMNH:Birds:459935	Z459935	Catharus_guttatus	United States: Illinois, Chicago	41.88 N 87.63 W	11_Apr_2008	8.9	93.5	32.4	32.1	Female	AHY	PRJNA1135140:SAMN42462593	http://portal.vertnet.org/o/fmnh/birds?id=5ff71694-ec46-4d2d-bc6f-e1d5c72d36ea	This study
FMNH:Birds:434749	Z434749	Catharus_guttatus	United States: Illinois, Chicago	41.88 N 87.63 W	16_Apr_2002	8.8	96.5	31.5	33.1	Male	AHY	PRJNA1135140:SAMN42462493	http://portal.vertnet.org/o/fmnh/birds?id=6097b29a-6ec5-4831-a069-941eb8674af0	This study
FMNH:Birds:436655	Z436655	Catharus_guttatus	United States: Illinois, Chicago	41.88 N 87.63 W	25_Apr_1990	9.6	90	32.3	28.9	Female	AHY	PRJNA1135140:SAMN42462509	http://portal.vertnet.org/o/fmnh/birds?id=63684e22-3997-4e21-afe7-17efca43e977	This study
FMNH:Birds:427754	Z427754	Catharus_guttatus	United States: Illinois, Chicago	41.88 N 87.63 W	30_Apr_2000	8.7	90.5	31.8	27.3	Female	AHY	PRJNA1135140:SAMN42462481	http://portal.vertnet.org/o/fmnh/birds?id=63a1fadc-6c17-4603-8532-56f2abd357b5	This study
FMNH:Birds:438056	Z438056	Catharus_guttatus	United States: Illinois, Chicago	41.88 N 87.63 W	16_Apr_2003	9.4	94	32.2	28.1	Male	AHY	PRJNA1135140:SAMN42462518	http://portal.vertnet.org/o/fmnh/birds?id=655250dd-dc33-4685-b190-c5201b55a01c	This study
FMNH:Birds:487610	Z487610	Catharus_guttatus	United States: Illinois, Chicago	41.88 N 87.63 W	09_Apr_2013	8.9	94.5	32	28.4	Male	AHY	PRJNA1135140:SAMN42462641	http://portal.vertnet.org/o/fmnh/birds?id=65c06ca6-587f-4743-bb5d-d5a9404194a1	This study
FMNH:Birds:493462	Z493462	Catharus_guttatus	United States: Illinois, Chicago	41.88 N 87.63 W	27_Apr_2014	8.4	91	31.3	26.9	Female	AHY	PRJNA1135140:SAMN42462666	http://portal.vertnet.org/o/fmnh/birds?id=671e3109-2382-42f5-8ac6-52c61b71ebb1	This study
FMNH:Birds:436667	Z436667	Catharus_guttatus	United States: Illinois, Chicago	41.88 N 87.63 W	08_Apr_1999	9	90.5	30.5	NA	Male	AHY	PRJNA1135140:SAMN42462510	http://portal.vertnet.org/o/fmnh/birds?id=68439eb6-dbad-4d96-a1d8-9732656e8fb0	This study
FMNH:Birds:427736	Z427736	Catharus_guttatus	United States: Illinois, Chicago	41.88 N 87.63 W	28_Apr_1998	8.5	90	31.1	29.5	Female	AHY	PRJNA1135140:SAMN42462476	http://portal.vertnet.org/o/fmnh/birds?id=685fc325-9a7a-4671-bff2-86fd72e56113	This study
FMNH:Birds:486139	Z486139	Catharus_guttatus	United States: Illinois, Chicago	41.88 N 87.63 W	15_Apr_2013	8.8	89.5	32.7	28.9	Female	AHY	PRJNA1135140:SAMN42462638	http://portal.vertnet.org/o/fmnh/birds?id=697f8d27-df2e-485d-9fef-7e902027b3fd	This study
FMNH:Birds:446463	Z446463	Catharus_guttatus	United States: Illinois, Chicago	41.88 N 87.63 W	17_Apr_2004	9.1	93.5	31.1	27.2	Male	AHY	PRJNA1135140:SAMN42462529	http://portal.vertnet.org/o/fmnh/birds?id=6ade7b1f-cac1-4f33-b1e3-97040286f52f	This study
FMNH:Birds:436255	Z436255	Catharus_guttatus	United States: Illinois, Chicago	41.88 N 87.63 W	15_Apr_2002	9.4	94.5	32.1	NA	Male	AHY	PRJNA1135140:SAMN42462508	http://portal.vertnet.org/o/fmnh/birds?id=6b6c7212-b0a7-4ba9-b7b3-bf0beda76f05	This study
FMNH:Birds:478180	Z478180	Catharus_guttatus	United States: Illinois, Chicago	41.88 N 87.63 W	27_Apr_2011	7.4	88.5	31.9	27.7	Female	AHY	PRJNA1135140:SAMN42462629	http://portal.vertnet.org/o/fmnh/birds?id=6b94d305-daad-45a5-a050-e3953108ac22	This study
FMNH:Birds:459943	Z459943	Catharus_guttatus	United States: Illinois, Chicago	41.88 N 87.63 W	28_Apr_2008	8.4	89	31.9	30.7	Female	AHY	PRJNA1135140:SAMN42462601	http://portal.vertnet.org/o/fmnh/birds?id=6bb1858b-9338-420b-9bb1-9348cf331f67	This study
FMNH:Birds:443183	Z443183	Catharus_guttatus	United States: Illinois, Chicago	41.88 N 87.63 W	08_Apr_2004	9	94	32.7	29.3	Male	AHY	PRJNA1135140:SAMN42462523	http://portal.vertnet.org/o/fmnh/birds?id=6c65a3be-27ff-406c-84db-1e23a94c63cc	This study
FMNH:Birds:446464	Z446464	Catharus_guttatus	United States: Illinois, Chicago	41.88 N 87.63 W	17_Apr_2004	8.7	87	31.3	25	Female	AHY	PRJNA1135140:SAMN42462530	http://portal.vertnet.org/o/fmnh/birds?id=6c6d6990-5300-45ba-ab99-c95b21f2f5a2	This study
FMNH:Birds:483142	Z483142	Catharus_guttatus	United States: Illinois, Chicago	41.88 N 87.63 W	20_Apr_2012	9.2	92	30.2	27.1	Female	AHY	PRJNA1135140:SAMN42462634	http://portal.vertnet.org/o/fmnh/birds?id=6cec8a47-bcc3-4cb3-8991-b7a45b8ed5b2	This study
FMNH:Birds:464723	Z464723	Catharus_guttatus	United States: Illinois, Chicago	41.88 N 87.63 W	25_Apr_2008	8.6	86.5	31.1	NA	Female	AHY	PRJNA1135140:SAMN42462615	http://portal.vertnet.org/o/fmnh/birds?id=6dce90bb-36a9-4e25-8bf2-296284243bc0	This study
FMNH:Birds:458174	Z458174	Catharus_guttatus	United States: Illinois, Chicago	41.88 N 87.63 W	21_Apr_2007	9.1	97	32.7	31.1	Male	AHY	PRJNA1135140:SAMN42462584	http://portal.vertnet.org/o/fmnh/birds?id=6fca2883-eacd-48fd-9a44-51554f5a8b23	This study
FMNH:Birds:454025	Z454025	Catharus_guttatus	United States: Illinois, Chicago	41.88 N 87.63 W	23_Apr_2007	8.9	95	32.3	29.2	Male	AHY	PRJNA1135140:SAMN42462570	http://portal.vertnet.org/o/fmnh/birds?id=705bb422-e084-4674-acf2-8e491de65047	This study
FMNH:Birds:380120	Z380120	Catharus_guttatus	United States: Illinois, Chicago	41.88 N 87.63 W	26_Apr_1995	8.5	95	31.4	NA	Male	AHY	PRJNA1135140:SAMN42462466	http://portal.vertnet.org/o/fmnh/birds?id=719995f3-7c1e-4bc8-97e8-7cd38e09480e	This study
FMNH:Birds:341567	Z341567	Catharus_guttatus	United States: Illinois, Chicago	41.88 N 87.63 W	29_Apr_1987	10.1	89.5	31.8	NA	Female	AHY	PRJNA1135140:SAMN42462463	http://portal.vertnet.org/o/fmnh/birds?id=71c40b80-3ab1-4d0a-9960-2faf52a5bcda	This study
FMNH:Birds:492362	Z492362	Catharus_guttatus	United States: Illinois, Chicago	41.88 N 87.63 W	25_Apr_2014	8.3	92	31.2	29.9	Female	AHY	PRJNA1135140:SAMN42462653	http://portal.vertnet.org/o/fmnh/birds?id=71c98874-af32-474e-b850-6025f3ff14ad	This study
FMNH:Birds:492727	Z492727	Catharus_guttatus	United States: Illinois, Chicago	41.88 N 87.63 W	12_Apr_2014	8.4	95.5	31.2	30.4	Male	AHY	PRJNA1135140:SAMN42462658	http://portal.vertnet.org/o/fmnh/birds?id=74a5e55a-9485-408c-b6d8-7143279c4395	This study
FMNH:Birds:495367	Z495367	Catharus_guttatus	United States: Illinois, Chicago	41.88 N 87.63 W	24_Apr_2014	8	94.5	33.5	31.7	Male	AHY	PRJNA1135140:SAMN42462676	http://portal.vertnet.org/o/fmnh/birds?id=74d66b60-5c68-4b72-bc8a-830cd90fa919	This study
FMNH:Birds:462307	Z462307	Catharus_guttatus	United States: Illinois, Chicago	41.88 N 87.63 W	09_Apr_2008	9.3	98.5	31.5	32.7	Male	AHY	PRJNA1135140:SAMN42462611	http://portal.vertnet.org/o/fmnh/birds?id=758e31bb-3179-467a-8c76-396cf565a056	This study
FMNH:Birds:487608	Z487608	Catharus_guttatus	United States: Illinois, Chicago	41.88 N 87.63 W	09_Apr_2013	8.2	92	31.7	27.9	Male	AHY	PRJNA1135140:SAMN42462639	http://portal.vertnet.org/o/fmnh/birds?id=75f194d0-86db-4fbf-8006-99a4e1d01e8b	This study
FMNH:Birds:487619	Z487619	Catharus_guttatus	United States: Illinois, Chicago	41.88 N 87.63 W	02_May_2013	7.9	88	31.5	27.5	Female	AHY	PRJNA1135140:SAMN42462644	http://portal.vertnet.org/o/fmnh/birds?id=7662bff2-6582-4a99-80be-70c12b2d6996	This study
FMNH:Birds:482143	Z482143	Catharus_guttatus	United States: Illinois, Chicago	41.88 N 87.63 W	01_Apr_2012	8.4	90	31.4	29.2	Male	AHY	PRJNA1135140:SAMN42462632	http://portal.vertnet.org/o/fmnh/birds?id=76fd93d2-2a90-495c-b38b-7216b90f0346	This study
FMNH:Birds:448678	Z448678	Catharus_guttatus	United States: Illinois, Chicago	41.88 N 87.63 W	21_Apr_2006	8.4	90.5	32	27.5	Female	AHY	PRJNA1135140:SAMN42462556	http://portal.vertnet.org/o/fmnh/birds?id=79ad3978-8b36-441b-8fc3-3a0377887f91	This study
FMNH:Birds:475852	Z475852	Catharus_guttatus	United States: Illinois, Chicago	41.88 N 87.63 W	05_May_2010	8.1	94	31.4	29.8	Male	AHY	PRJNA1135140:SAMN42462625	http://portal.vertnet.org/o/fmnh/birds?id=7a5b5c0e-af2a-499e-94f5-64a5bbbfb47e	This study
FMNH:Birds:447030	Z447030	Catharus_guttatus	United States: Illinois, Chicago	41.88 N 87.63 W	14_Apr_2006	8.2	93	31.4	25.7	Male	AHY	PRJNA1135140:SAMN42462535	http://portal.vertnet.org/o/fmnh/birds?id=7a5d7570-6bf3-44c1-999d-8c315b7b31c5	This study
FMNH:Birds:475842	Z475842	Catharus_guttatus	United States: Illinois, Chicago	41.88 N 87.63 W	19_Apr_2009	NA	88	32.2	27.1	Female	AHY	PRJNA1135140:SAMN42462624	http://portal.vertnet.org/o/fmnh/birds?id=7ac8011b-97b4-436a-b1b1-45b41c515270	This study
FMNH:Birds:437915	Z437915	Catharus_guttatus	United States: Illinois, Chicago	41.88 N 87.63 W	16_Apr_2003	9.5	94	31.5	NA	Male	AHY	PRJNA1135140:SAMN42462512	http://portal.vertnet.org/o/fmnh/birds?id=7b7b6455-1dbc-40dc-bf84-71279f45320f	This study
FMNH:Birds:493455	Z493455	Catharus_guttatus	United States: Illinois, Chicago	41.88 N 87.63 W	13_Apr_2014	8.1	93.5	30.6	28.2	Male	AHY	PRJNA1135140:SAMN42462663	http://portal.vertnet.org/o/fmnh/birds?id=7d7ac478-fed1-4aaa-a87d-90161bfb9d3e	This study
FMNH:Birds:507123	Z507123	Catharus_guttatus	United States: Illinois, Chicago	41.88 N 87.63 W	24_Apr_2016					Female	AHY	PRJNA1135140:SAMN42462694	http://portal.vertnet.org/o/fmnh/birds?id=7e2f05c4-ee8e-423e-8640-4afd52865baf	This study
FMNH:Birds:448085	Z448085	Catharus_guttatus	United States: Illinois, Chicago	41.88 N 87.63 W	14_Apr_2006	8.8	92	32.7	28.5	Male	AHY	PRJNA1135140:SAMN42462536	http://portal.vertnet.org/o/fmnh/birds?id=7f836fbc-e1d8-4319-b1e3-6ea819b67357	This study
FMNH:Birds:458166	Z458166	Catharus_guttatus	United States: Illinois, Chicago	41.88 N 87.63 W	09_Apr_2008	9.9	97	33.3	30.7	Male	AHY	PRJNA1135140:SAMN42462582	http://portal.vertnet.org/o/fmnh/birds?id=82ce0560-6adc-4a82-97b8-15994483523a	This study
FMNH:Birds:380119	Z380119	Catharus_guttatus	United States: Illinois, Chicago	41.88 N 87.63 W	26_Apr_1995	9.2	98.5	34.6	32.3	Male	AHY	PRJNA1135140:SAMN42462465	http://portal.vertnet.org/o/fmnh/birds?id=861bdfdd-66ee-4f1b-a06f-a7ca48198653	This study
FMNH:Birds:389494	Z389494	Catharus_guttatus	United States: Illinois, Chicago	41.88 N 87.63 W	18_Apr_1998	8.3	95	31.6	30.8	Male	AHY	PRJNA1135140:SAMN42462472	http://portal.vertnet.org/o/fmnh/birds?id=89836885-2a74-4477-ba35-2b70073c9e30	This study
FMNH:Birds:448379	Z448379	Catharus_guttatus	United States: Illinois, Chicago	41.88 N 87.63 W	26_Apr_2006	9.2	89	30.9	29.3	Female	AHY	PRJNA1135140:SAMN42462547	http://portal.vertnet.org/o/fmnh/birds?id=8c4d195a-3d7a-4371-8597-92b0b858b633	This study
FMNH:Birds:448645	Z448645	Catharus_guttatus	United States: Illinois, Chicago	41.88 N 87.63 W	07_Apr_2006	8.8	96.5	32.1	32.1	Male	AHY	PRJNA1135140:SAMN42462552	http://portal.vertnet.org/o/fmnh/birds?id=8d119971-48cc-4a2a-8826-f5a7830ab27b	This study
FMNH:Birds:448863	Z448863	Catharus_guttatus	United States: Illinois, Chicago	41.88 N 87.63 W	01_May_2006	9.2	91.5	30.7	28.1	Female	AHY	PRJNA1135140:SAMN42462558	http://portal.vertnet.org/o/fmnh/birds?id=8d5327d9-0188-4074-9e26-1c23e80ab60f	This study
FMNH:Birds:464724	Z464724	Catharus_guttatus	United States: Illinois, Chicago	41.88 N 87.63 W	25_Apr_2008	9	90.5	31.3	NA	Female	AHY	PRJNA1135140:SAMN42462616	http://portal.vertnet.org/o/fmnh/birds?id=919a1c84-9259-4525-b007-e795cdf97955	This study
FMNH:Birds:486133	Z486133	Catharus_guttatus	United States: Illinois, Chicago	41.88 N 87.63 W	14_Apr_2012	8.5	96	33	30	Male	AHY	PRJNA1135140:SAMN42462637	http://portal.vertnet.org/o/fmnh/birds?id=93befaf0-f685-4915-879d-d6e012d715f2	This study
FMNH:Birds:435187	Z435187	Catharus_guttatus	United States: Illinois, Chicago	41.88 N 87.63 W	23_Apr_2001	9	89.5	32.6	NA	Female	AHY	PRJNA1135140:SAMN42462503	http://portal.vertnet.org/o/fmnh/birds?id=941e7b8d-4616-472e-b773-dc58eadcbfb4	This study
FMNH:Birds:438053	Z438053	Catharus_guttatus	United States: Illinois, Chicago	41.88 N 87.63 W	27_Apr_2001	8.9	94.5	32.3	29.8	Female	AHY	PRJNA1135140:SAMN42462516	http://portal.vertnet.org/o/fmnh/birds?id=953dbebc-f0cd-4fbd-88b4-0dcd8b95af4c	This study
FMNH:Birds:493456	Z493456	Catharus_guttatus	United States: Illinois, Chicago	41.88 N 87.63 W	13_Apr_2014	8.4	92.5	33.1	30.6	Male	AHY	PRJNA1135140:SAMN42462664	http://portal.vertnet.org/o/fmnh/birds?id=962c4de0-8724-4e5f-8867-24d746605e93	This study
FMNH:Birds:380165	Z380165	Catharus_guttatus	United States: Illinois, Chicago	41.88 N 87.63 W	12_Apr_1996	8.5	93	32.6	29.5	Male	AHY	PRJNA1135140:SAMN42462470	http://portal.vertnet.org/o/fmnh/birds?id=977f39ff-6688-4773-800d-20400dadd2e7	This study
FMNH:Birds:458211	Z458211	Catharus_guttatus	United States: Illinois, Chicago	41.88 N 87.63 W	28_Apr_2007	8.1	91	30.8	27.5	Female	AHY	PRJNA1135140:SAMN42462589	http://portal.vertnet.org/o/fmnh/birds?id=9b4314b1-799e-42a0-82f4-7e822548cc7b	This study
FMNH:Birds:487609	Z487609	Catharus_guttatus	United States: Illinois, Chicago	41.88 N 87.63 W	09_Apr_2013	8.9	93	31.9	29.1	Male	AHY	PRJNA1135140:SAMN42462640	http://portal.vertnet.org/o/fmnh/birds?id=9e962177-2f01-43dc-92e0-5d160189dbd0	This study
FMNH:Birds:475880	Z475880	Catharus_guttatus	United States: Illinois, Chicago	41.88 N 87.63 W	24_Apr_2011	8.6	97	32.2	29.4	Male	AHY	PRJNA1135140:SAMN42462626	http://portal.vertnet.org/o/fmnh/birds?id=9ea2a439-58d2-49d8-8ce9-e5cb80c0673a	This study
FMNH:Birds:458180	Z458180	Catharus_guttatus	United States: Illinois, Chicago	41.88 N 87.63 W	05_May_2007	8.2	91	31.2	30.2	Female	AHY	PRJNA1135140:SAMN42462587	http://portal.vertnet.org/o/fmnh/birds?id=a1f61d0f-eb42-4372-87ae-34981981a268	This study
FMNH:Birds:448637	Z448637	Catharus_guttatus	United States: Illinois, Chicago	41.88 N 87.63 W	06_Apr_2006	9	93	32.8	31.5	Male	AHY	PRJNA1135140:SAMN42462551	http://portal.vertnet.org/o/fmnh/birds?id=a2ea04b1-f467-462c-9e69-b3dbd40e57cf	This study
FMNH:Birds:484199	Z484199	Catharus_guttatus	United States: Illinois, Chicago	41.88 N 87.63 W	23_Apr_2012	8.5	89	30.6	27.7	Female	AHY	PRJNA1135140:SAMN42462636	http://portal.vertnet.org/o/fmnh/birds?id=a48ae260-af52-431e-a630-9450461fd30b	This study
FMNH:Birds:504258	Z504258	Catharus_guttatus	United States: Illinois, Chicago	41.88 N 87.63 W	30_Apr_2016					unknown	AHY	PRJNA1135140:SAMN42462689	http://portal.vertnet.org/o/fmnh/birds?id=a4ebdde3-d9cd-41f8-8fbe-bb67979c220c	This study
FMNH:Birds:435188	Z435188	Catharus_guttatus	United States: Illinois, Chicago	41.88 N 87.63 W	29_Apr_2001	9	92	31.4	28.8	Female	AHY	PRJNA1135140:SAMN42462504	http://portal.vertnet.org/o/fmnh/birds?id=a5db935f-ac22-4525-a5ca-a2e970522f38	This study
FMNH:Birds:478178	Z478178	Catharus_guttatus	United States: Illinois, Chicago	41.88 N 87.63 W	13_Apr_2011	8.8	93.5	30.5	25.2	Male	AHY	PRJNA1135140:SAMN42462628	http://portal.vertnet.org/o/fmnh/birds?id=a7006a74-5f69-47be-a5cc-7585f55a17c2	This study
FMNH:Birds:508928	Z508928	Catharus_guttatus	United States: Illinois, Chicago	41.88 N 87.63 W	28_Apr_2017					unknown	AHY	PRJNA1135140:SAMN42462693	http://portal.vertnet.org/o/fmnh/birds?id=a7c9a603-e463-4faa-95cd-224cf7937d35	This study
FMNH:Birds:468920	Z468920	Catharus_guttatus	United States: Illinois, Chicago	41.88 N 87.63 W	07_Apr_2010	8.4	94.5	32.8	31.7	Male	AHY	PRJNA1135140:SAMN42462623	http://portal.vertnet.org/o/fmnh/birds?id=aaba4e70-58af-420e-9a92-38e1b24e52ad	This study
FMNH:Birds:340032	Z340032	Catharus_guttatus	United States: Illinois, Chicago	41.88 N 87.63 W	07_Apr_1988	10.1	95	32.7	27.4	Male	AHY	PRJNA1135140:SAMN42462462	http://portal.vertnet.org/o/fmnh/birds?id=abf72856-d847-4111-9e5f-fc9886eb428d	This study
FMNH:Birds:461379	Z461379	Catharus_guttatus	United States: Illinois, Chicago	41.88 N 87.63 W	21_Apr_2008	8.2	96	31.9	27.6	Male	AHY	PRJNA1135140:SAMN42462608	http://portal.vertnet.org/o/fmnh/birds?id=abf7cff7-6922-4f79-b30d-a87ddad44554	This study
FMNH:Birds:448089	Z448089	Catharus_guttatus	United States: Illinois, Chicago	41.88 N 87.63 W	01_May_2006	8.3	89.5	31.5	31.3	Female	AHY	PRJNA1135140:SAMN42462540	http://portal.vertnet.org/o/fmnh/birds?id=ad4f5ede-1e95-4a9d-b1af-24f80c80deb9	This study
FMNH:Birds:435736	Z435736	Catharus_guttatus	United States: Illinois, Chicago	41.88 N 87.63 W	15_Apr_2002	9.1	91.5	30.1	NA	Female	AHY	PRJNA1135140:SAMN42462506	http://portal.vertnet.org/o/fmnh/birds?id=aded47ba-a9ea-4dd3-a9a5-93f240e769c5	This study
FMNH:Birds:380164	Z380164	Catharus_guttatus	United States: Illinois, Chicago	41.88 N 87.63 W	12_Apr_1996	9.4	92	32.2	28.3	Male	AHY	PRJNA1135140:SAMN42462469	http://portal.vertnet.org/o/fmnh/birds?id=b0844592-f50f-4441-8d4a-048dd0ca1bf6	This study
FMNH:Birds:427737	Z427737	Catharus_guttatus	United States: Illinois, Chicago	41.88 N 87.63 W	30_Apr_1998	8.6	94.5	31.9	34.9	Male	AHY	PRJNA1135140:SAMN42462477	http://portal.vertnet.org/o/fmnh/birds?id=b0934ea4-610a-456c-84d7-62d36ccffe32	This study
FMNH:Birds:437917	Z437917	Catharus_guttatus	United States: Illinois, Chicago	41.88 N 87.63 W	16_Apr_2003	8	95	31.9	27.2	Male	AHY	PRJNA1135140:SAMN42462513	http://portal.vertnet.org/o/fmnh/birds?id=b2795259-beb4-4787-bca1-f5c30084b8b3	This study
FMNH:Birds:448090	Z448090	Catharus_guttatus	United States: Illinois, Chicago	41.88 N 87.63 W	01_May_2006	9.5	93	32.1	30.7	Female	AHY	PRJNA1135140:SAMN42462541	http://portal.vertnet.org/o/fmnh/birds?id=b4ef7030-fa02-4afa-833b-3d1aad559105	This study
FMNH:Birds:448378	Z448378	Catharus_guttatus	United States: Illinois, Chicago	41.88 N 87.63 W	20_Apr_2006	9.3	90	31.1	28.4	Female	AHY	PRJNA1135140:SAMN42462546	http://portal.vertnet.org/o/fmnh/birds?id=b58c909e-0980-4682-969e-bdbb32156a9c	This study
FMNH:Birds:483140	Z483140	Catharus_guttatus	United States: Illinois, Chicago	41.88 N 87.63 W	20_Apr_2012	8.6	93	31.8	28.3	Male	AHY	PRJNA1135140:SAMN42462633	http://portal.vertnet.org/o/fmnh/birds?id=b6a20171-d900-4f79-98c6-0a76cbd64fe6	This study
FMNH:Birds:459965	Z459965	Catharus_guttatus	United States: Illinois, Chicago	41.88 N 87.63 W	07_Apr_2008	9.8	94	32.2	30.1	Male	AHY	PRJNA1135140:SAMN42462602	http://portal.vertnet.org/o/fmnh/birds?id=b6ceeb6f-dc06-4d94-8b7f-c738c7315bfe	This study
FMNH:Birds:465561	Z465561	Catharus_guttatus	United States: Illinois, Chicago	41.88 N 87.63 W	22_Apr_2008	7.6	91	32.1	31.6	Female	AHY	PRJNA1135140:SAMN42462619	http://portal.vertnet.org/o/fmnh/birds?id=b841fd64-fa0b-4f43-94cd-4f339be9f76a	This study
FMNH:Birds:468854	Z468854	Catharus_guttatus	United States: Illinois, Chicago	41.88 N 87.63 W	07_Apr_2008	9	95.5	32.5	30.4	Male	AHY	PRJNA1135140:SAMN42462621	http://portal.vertnet.org/o/fmnh/birds?id=b86507a9-b696-4690-9091-5daa82359910	This study
FMNH:Birds:494109	Z494109	Catharus_guttatus	United States: Illinois, Chicago	41.88 N 87.63 W	12_Apr_2014	8.3	98.5	32.2	31.3	Male	AHY	PRJNA1135140:SAMN42462672	http://portal.vertnet.org/o/fmnh/birds?id=b87a8700-fc73-41ab-b565-f91179c787db	This study
FMNH:Birds:464722	Z464722	Catharus_guttatus	United States: Illinois, Chicago	41.88 N 87.63 W	12_Apr_2008	8	95.5	32.3	31.1	Male	AHY	PRJNA1135140:SAMN42462614	http://portal.vertnet.org/o/fmnh/birds?id=bb0ec3c5-e4b9-423b-b7a2-3c38f8174364	This study
FMNH:Birds:453431	Z453431	Catharus_guttatus	United States: Illinois, Chicago	41.88 N 87.63 W	29_Apr_2007	8.2	88	32.2	31.9	Female	AHY	PRJNA1135140:SAMN42462566	http://portal.vertnet.org/o/fmnh/birds?id=bbd6d6a0-4ee6-47fe-96e2-af09f6790cee	This study
FMNH:Birds:462306	Z462306	Catharus_guttatus	United States: Illinois, Chicago	41.88 N 87.63 W	07_Apr_2008	8.5	95	33	29.7	Male	AHY	PRJNA1135140:SAMN42462610	http://portal.vertnet.org/o/fmnh/birds?id=bbf71745-131a-4b47-93cd-03d7563d1b21	This study
FMNH:Birds:435185	Z435185	Catharus_guttatus	United States: Illinois, Chicago	41.88 N 87.63 W	20_Apr_2001	9.2	87.5	31.6	NA	Female	AHY	PRJNA1135140:SAMN42462501	http://portal.vertnet.org/o/fmnh/birds?id=bbfc4be9-66c4-4c43-a716-6bdc6eb69bde	This study
FMNH:Birds:448673	Z448673	Catharus_guttatus	United States: Illinois, Chicago	41.88 N 87.63 W	28_Apr_2006	7.6	89	31.6	25.9	Female	AHY	PRJNA1135140:SAMN42462554	http://portal.vertnet.org/o/fmnh/birds?id=bfa6f3ee-95d6-41e7-baff-80cbe8cbfe4f	This study
FMNH:Birds:453419	Z453419	Catharus_guttatus	United States: Illinois, Chicago	41.88 N 87.63 W	11_Apr_2006	9.1	93.5	31.3	28.7	Male	AHY	PRJNA1135140:SAMN42462562	http://portal.vertnet.org/o/fmnh/birds?id=bfe117e7-ed34-4904-a1df-0c0740c7c54e	This study
FMNH:Birds:427750	Z427750	Catharus_guttatus	United States: Illinois, Chicago	41.88 N 87.63 W	26_Apr_1999	9.1	89	30.3	24.8	Female	AHY	PRJNA1135140:SAMN42462478	http://portal.vertnet.org/o/fmnh/birds?id=c09e1036-fcb7-4585-a22f-1593344bdecb	This study
FMNH:Birds:448376	Z448376	Catharus_guttatus	United States: Illinois, Chicago	41.88 N 87.63 W	19_Apr_2006	9.3	93.5	32.5	30.9	Male	AHY	PRJNA1135140:SAMN42462545	http://portal.vertnet.org/o/fmnh/birds?id=c0c37091-2981-470d-ac83-bb16ca3063c8	This study
FMNH:Birds:434750	Z434750	Catharus_guttatus	United States: Illinois, Chicago	41.88 N 87.63 W	16_Apr_2002	9	89.5	32.6	26.8	unknown	AHY	PRJNA1135140:SAMN42462494	http://portal.vertnet.org/o/fmnh/birds?id=c0eba0c0-ca0d-4473-aa0e-4cebd55f3283	This study
FMNH:Birds:332011	Z332011	Catharus_guttatus	United States: Illinois, Chicago	41.88 N 87.63 W	01_Apr_1986	10.2	91	31.1	26.7	Male	AHY	PRJNA1135140:SAMN42462459	http://portal.vertnet.org/o/fmnh/birds?id=c0fd808d-18bd-4c46-ab93-18fadfa5de5e	This study
FMNH:Birds:504257	Z504257	Catharus_guttatus	United States: Illinois, Chicago	41.88 N 87.63 W	18_Apr_2016					Male	AHY	PRJNA1135140:SAMN42462690	http://portal.vertnet.org/o/fmnh/birds?id=c22ecff4-63ed-473e-a200-33707d000929	This study
FMNH:Birds:458175	Z458175	Catharus_guttatus	United States: Illinois, Chicago	41.88 N 87.63 W	19_Apr_2007	8.7	94.5	31.5	30.4	Male	AHY	PRJNA1135140:SAMN42462585	http://portal.vertnet.org/o/fmnh/birds?id=c3223235-5e6b-4b13-8b39-29b547d4e5da	This study
FMNH:Birds:454026	Z454026	Catharus_guttatus	United States: Illinois, Chicago	41.88 N 87.63 W	03_May_2007	9	87.5	29.9	NA	Female	AHY	PRJNA1135140:SAMN42462571	http://portal.vertnet.org/o/fmnh/birds?id=c38a99b1-9338-4a79-95ee-8f3040b4a448	This study
FMNH:Birds:483144	Z483144	Catharus_guttatus	United States: Illinois, Chicago	41.88 N 87.63 W	15_Apr_2012	8.9	100.5	32.8	29.3	Male	AHY	PRJNA1135140:SAMN42462635	http://portal.vertnet.org/o/fmnh/birds?id=c58e1258-5807-4508-a5e7-8c2ca1094783	This study
FMNH:Birds:488781	Z488781	Catharus_guttatus	United States: Illinois, Chicago	41.88 N 87.63 W	23_Apr_2013	8.5	87.5	29.8	25.7	Female	AHY	PRJNA1135140:SAMN42462647	http://portal.vertnet.org/o/fmnh/birds?id=c7f91b81-55dd-46c8-bdd7-97c62d679e2b	This study
FMNH:Birds:453428	Z453428	Catharus_guttatus	United States: Illinois, Chicago	41.88 N 87.63 W	07_Apr_2007	8.8	95	32.1	30.5	Male	AHY	PRJNA1135140:SAMN42462563	http://portal.vertnet.org/o/fmnh/birds?id=cb623ffd-86d1-4230-8fd6-81bf3478d5eb	This study
FMNH:Birds:435186	Z435186	Catharus_guttatus	United States: Illinois, Chicago	41.88 N 87.63 W	22_Apr_2001	8.5	95	31.8	NA	Male	AHY	PRJNA1135140:SAMN42462502	http://portal.vertnet.org/o/fmnh/birds?id=cb72d003-8701-47e0-a064-738e291903e5	This study
FMNH:Birds:446636	Z446636	Catharus_guttatus	United States: Illinois, Chicago	41.88 N 87.63 W	07_Apr_2005	8.6	90	32.8	28.4	Male	AHY	PRJNA1135140:SAMN42462534	http://portal.vertnet.org/o/fmnh/birds?id=cbefb4f4-53bd-4a5c-8060-6292d6e3c819	This study
FMNH:Birds:438055	Z438055	Catharus_guttatus	United States: Illinois, Chicago	41.88 N 87.63 W	28_Mar_2003	8.5	94	34.5	NA	Male	AHY	PRJNA1135140:SAMN42462517	http://portal.vertnet.org/o/fmnh/birds?id=cfb4b434-3512-46b1-974f-15ff845d4e3e	This study
FMNH:Birds:459966	Z459966	Catharus_guttatus	United States: Illinois, Chicago	41.88 N 87.63 W	12_Apr_2008	8.9	89.5	33.1	28.6	Female	AHY	PRJNA1135140:SAMN42462603	http://portal.vertnet.org/o/fmnh/birds?id=cff3384a-72aa-48b9-8d04-0c7fbce625f9	This study
FMNH:Birds:448439	Z448439	Catharus_guttatus	United States: Illinois, Chicago	41.88 N 87.63 W	14_Apr_2006	8.3	92.5	32	28.4	Male	AHY	PRJNA1135140:SAMN42462550	http://portal.vertnet.org/o/fmnh/birds?id=d1b72851-f9f0-4914-802a-1d8a98016bf9	This study
FMNH:Birds:454027	Z454027	Catharus_guttatus	United States: Illinois, Chicago	41.88 N 87.63 W	23_Apr_2007	8.7	91.5	30.6	26.8	Female	AHY	PRJNA1135140:SAMN42462572	http://portal.vertnet.org/o/fmnh/birds?id=d2e466b5-1343-4bc3-b833-f623a2dba6ba	This study
FMNH:Birds:458212	Z458212	Catharus_guttatus	United States: Illinois, Chicago	41.88 N 87.63 W	07_Apr_2008	8.5	92.5	30.8	32.9	Male	AHY	PRJNA1135140:SAMN42462590	http://portal.vertnet.org/o/fmnh/birds?id=d4588c18-e563-4086-b76c-c51f8d373d97	This study
FMNH:Birds:458181	Z458181	Catharus_guttatus	United States: Illinois, Chicago	41.88 N 87.63 W	06_May_2007	8.7	90	29.6	27.7	Female	AHY	PRJNA1135140:SAMN42462588	http://portal.vertnet.org/o/fmnh/birds?id=d7e17cd7-55f2-46ad-b814-238ee2348732	This study
FMNH:Birds:464721	Z464721	Catharus_guttatus	United States: Illinois, Chicago	41.88 N 87.63 W	11_Apr_2008	8.4	96.5	32.8	29.9	Male	AHY	PRJNA1135140:SAMN42462613	http://portal.vertnet.org/o/fmnh/birds?id=d9e14d4e-9493-47f3-882b-edf64dc927a3	This study
FMNH:Birds:442163	Z442163	Catharus_guttatus	United States: Illinois, Chicago	41.88 N 87.63 W	08_Apr_2004	8.9	97	30.7	27.2	Male	AHY	PRJNA1135140:SAMN42462521	http://portal.vertnet.org/o/fmnh/birds?id=da6e453d-6792-4cd9-8429-e6fd136f9a38	This study
FMNH:Birds:477456	Z477456	Catharus_guttatus	United States: Illinois, Chicago	41.88 N 87.63 W	07_Apr_2011	8	93.5	31.7	27.9	Female	AHY	PRJNA1135140:SAMN42462627	http://portal.vertnet.org/o/fmnh/birds?id=dad6e8d8-fbbd-4057-9b51-6d53e56369ac	This study
FMNH:Birds:438057	Z438057	Catharus_guttatus	United States: Illinois, Chicago	41.88 N 87.63 W	28_Apr_2003	10.2	91	31.7	25.4	Female	AHY	PRJNA1135140:SAMN42462519	http://portal.vertnet.org/o/fmnh/birds?id=dc7cf665-4494-4e90-8380-897a0d9dfde7	This study
FMNH:Birds:442170	Z442170	Catharus_guttatus	United States: Illinois, Chicago	41.88 N 87.63 W	28_Apr_2004	8.7	87	30	NA	Female	AHY	PRJNA1135140:SAMN42462522	http://portal.vertnet.org/o/fmnh/birds?id=dea55250-a43f-4ea0-b11b-1fc195b5d616	This study
FMNH:Birds:436682	Z436682	Catharus_guttatus	United States: Illinois, Chicago	41.88 N 87.63 W	15_Apr_2002	9	89	31.4	NA	Female	AHY	PRJNA1135140:SAMN42462511	http://portal.vertnet.org/o/fmnh/birds?id=def2add4-6486-4b4e-9134-0b45553b7e08	This study
FMNH:Birds:453432	Z453432	Catharus_guttatus	United States: Illinois, Chicago	41.88 N 87.63 W	29_Apr_2007	8.2	95	33.2	28.6	Male	AHY	PRJNA1135140:SAMN42462567	http://portal.vertnet.org/o/fmnh/birds?id=e146c6b7-c3a0-46ad-ae12-4a42a55fc961	This study
FMNH:Birds:389487	Z389487	Catharus_guttatus	United States: Illinois, Chicago	41.88 N 87.63 W	25_Apr_1996	9.1	92	33.4	30.2	Male	AHY	PRJNA1135140:SAMN42462471	http://portal.vertnet.org/o/fmnh/birds?id=e1cabb51-5ebb-4adc-938b-ea90dc11cea9	This study
FMNH:Birds:459941	Z459941	Catharus_guttatus	United States: Illinois, Chicago	41.88 N 87.63 W	30_Apr_2008	8.2	83	29.8	27	Female	AHY	PRJNA1135140:SAMN42462599	http://portal.vertnet.org/o/fmnh/birds?id=e2a44952-b88c-45ef-b501-988f25e41923	This study
FMNH:Birds:434232	Z434232	Catharus_guttatus	United States: Illinois, Chicago	41.88 N 87.63 W	11_Apr_2002	9.6	94	32	31	Male	AHY	PRJNA1135140:SAMN42462489	http://portal.vertnet.org/o/fmnh/birds?id=e2bbae34-06df-4f36-9ace-56bb2c534ebe	This study
FMNH:Birds:448385	Z448385	Catharus_guttatus	United States: Illinois, Chicago	41.88 N 87.63 W	27_Apr_2006	8.1	94	33.7	30.7	Male	AHY	PRJNA1135140:SAMN42462548	http://portal.vertnet.org/o/fmnh/birds?id=e42e7689-adcd-4098-92b9-89605ead2e54	This study
FMNH:Birds:448351	Z448351	Catharus_guttatus	United States: Illinois, Chicago	41.88 N 87.63 W	03_Apr_2006	10.3	97.5	33.4	34.4	Male	AHY	PRJNA1135140:SAMN42462542	http://portal.vertnet.org/o/fmnh/birds?id=e62cc4f6-5bb0-401b-b623-64cdf2f98b53	This study
FMNH:Birds:459967	Z459967	Catharus_guttatus	United States: Illinois, Chicago	41.88 N 87.63 W	17_Apr_2008	7.9	91	31.9	28.1	Female	AHY	PRJNA1135140:SAMN42462604	http://portal.vertnet.org/o/fmnh/birds?id=e705dda8-aa50-4f61-82d1-95b784c94c1b	This study
FMNH:Birds:492712	Z492712	Catharus_guttatus	United States: Illinois, Chicago	41.88 N 87.63 W	15_Apr_2014	9.2	95.5	31.6	29.4	Male	AHY	PRJNA1135140:SAMN42462655	http://portal.vertnet.org/o/fmnh/birds?id=e74bb780-6eb9-460e-9702-e1400309f6cd	This study
FMNH:Birds:434234	Z434234	Catharus_guttatus	United States: Illinois, Chicago	41.88 N 87.63 W	12_Apr_2002	9.5	96	32.2	28.8	Male	AHY	PRJNA1135140:SAMN42462491	http://portal.vertnet.org/o/fmnh/birds?id=e884d25a-072b-45e5-95d7-ee876869aaff	This study
FMNH:Birds:468875	Z468875	Catharus_guttatus	United States: Illinois, Chicago	41.88 N 87.63 W	10_Apr_2008	9	94	31.1	28.4	Male	AHY	PRJNA1135140:SAMN42462622	http://portal.vertnet.org/o/fmnh/birds?id=eaa881dd-daad-4684-bf60-edb9c1dd9687	This study
FMNH:Birds:446479	Z446479	Catharus_guttatus	United States: Illinois, Chicago	41.88 N 87.63 W	19_Apr_2005	8.3	89.5	31.6	28.8	Female	AHY	PRJNA1135140:SAMN42462532	http://portal.vertnet.org/o/fmnh/birds?id=eb68966c-12bb-4382-8f3f-ba61582549a3	This study
FMNH:Birds:459938	Z459938	Catharus_guttatus	United States: Illinois, Chicago	41.88 N 87.63 W	19_Apr_2008	7.7	96	31.9	31.8	Male	AHY	PRJNA1135140:SAMN42462596	http://portal.vertnet.org/o/fmnh/birds?id=eb9dd05a-4302-4e9f-a670-337bb5701567	This study
FMNH:Birds:394578	Z394578	Catharus_guttatus	United States: Illinois, Chicago	41.88 N 87.63 W	05_May_1999	9.8	91.5	32.3	27.7	Female	AHY	PRJNA1135140:SAMN42462474	http://portal.vertnet.org/o/fmnh/birds?id=ee7cb151-cc06-4f96-84dc-ecf6fe35ca1f	This study
FMNH:Birds:451417	Z451417	Catharus_guttatus	United States: Illinois, Chicago	41.88 N 87.63 W	26_Mar_2007	9.1	93	31.3	29.6	Male	AHY	PRJNA1135140:SAMN42462560	http://portal.vertnet.org/o/fmnh/birds?id=eeae9507-0364-406c-827e-1332ae677f78	This study
FMNH:Birds:458213	Z458213	Catharus_guttatus	United States: Illinois, Chicago	41.88 N 87.63 W	09_Apr_2008	7.7	93.5	30.9	NA	Male	AHY	PRJNA1135140:SAMN42462591	http://portal.vertnet.org/o/fmnh/birds?id=ef08735a-9f8e-40ff-9510-565bc506b5bb	This study
FMNH:Birds:434235	Z434235	Catharus_guttatus	United States: Illinois, Chicago	41.88 N 87.63 W	16_Apr_2002	9.6	90.5	31.9	NA	Male	AHY	PRJNA1135140:SAMN42462492	http://portal.vertnet.org/o/fmnh/birds?id=f3406f95-1e98-4e82-8a5c-71eef1c3fea4	This study
FMNH:Birds:443184	Z443184	Catharus_guttatus	United States: Illinois, Chicago	41.88 N 87.63 W	16_Apr_2004	8.4	90.5	31.2	28.7	Male	AHY	PRJNA1135140:SAMN42462524	http://portal.vertnet.org/o/fmnh/birds?id=f3cd6263-6de6-4fca-a41d-2d47fe4e1aa1	This study
FMNH:Birds:458161	Z458161	Catharus_guttatus	United States: Illinois, Chicago	41.88 N 87.63 W	07_Apr_2008	9.3	95.5	31	NA	Male	AHY	PRJNA1135140:SAMN42462577	http://portal.vertnet.org/o/fmnh/birds?id=f6eccec0-4bde-494f-989e-ce8a822ad1d2	This study
FMNH:Birds:455830	Z455830	Catharus_guttatus	United States: Illinois, Chicago	41.88 N 87.63 W	06_May_2007	8.9	90.5	30.8	25.9	Female	AHY	PRJNA1135140:SAMN42462573	http://portal.vertnet.org/o/fmnh/birds?id=f8548f21-886b-4f71-95e7-91ac146a8037	This study
FMNH:Birds:465560	Z465560	Catharus_guttatus	United States: Illinois, Chicago	41.88 N 87.63 W	19_Apr_2008	8.4	93.5	32.6	28.2	Female	AHY	PRJNA1135140:SAMN42462618	http://portal.vertnet.org/o/fmnh/birds?id=f8eb1bea-bb8e-4bb7-b3ac-c79dada9c99a	This study
FMNH:Birds:495857	Z495857	Catharus_guttatus	United States: Illinois, Chicago	41.88 N 87.63 W	25_Apr_2014	7.8	97	32.4	29.4	Male	AHY	PRJNA1135140:SAMN42462685	http://portal.vertnet.org/o/fmnh/birds?id=f9faf77d-6480-4624-911e-5cb719b69c95	This study
FMNH:Birds:448086	Z448086	Catharus_guttatus	United States: Illinois, Chicago	41.88 N 87.63 W	06_Apr_2006	8.1	95	33.4	31.3	Male	AHY	PRJNA1135140:SAMN42462537	http://portal.vertnet.org/o/fmnh/birds?id=fa508d02-7ead-48f7-a735-7e203ebde704	This study
FMNH:Birds:459969	Z459969	Catharus_guttatus	United States: Illinois, Chicago	41.88 N 87.63 W	25_Apr_2008	8.3	93.5	32.5	30.2	Female	AHY	PRJNA1135140:SAMN42462606	http://portal.vertnet.org/o/fmnh/birds?id=fa67a5d0-9304-477c-8849-14b388ded61a	This study
FMNH:Birds:380117	Z380117	Catharus_guttatus	United States: Illinois, Chicago	41.88 N 87.63 W	26_Apr_1995	9.2	91	32	NA	Female	AHY	PRJNA1135140:SAMN42462464	http://portal.vertnet.org/o/fmnh/birds?id=fb3166fd-e82e-44cf-bb9f-03dba6407352	This study
FMNH:Birds:453430	Z453430	Catharus_guttatus	United States: Illinois, Chicago	41.88 N 87.63 W	30_Apr_2007	8.9	94	31.3	NA	Female	AHY	PRJNA1135140:SAMN42462565	http://portal.vertnet.org/o/fmnh/birds?id=fc11d7d0-7ae8-4c12-85af-69f0d4d9fc93	This study
FMNH:Birds:434233	Z434233	Catharus_guttatus	United States: Illinois, Chicago	41.88 N 87.63 W	12_Apr_2002	9.4	98.5	31.9	29.7	Male	AHY	PRJNA1135140:SAMN42462490	http://portal.vertnet.org/o/fmnh/birds?id=fcee6481-4f3c-4adb-b386-10ae235cf2b3	This study
FMNH:Birds:459968	Z459968	Catharus_guttatus	United States: Illinois, Chicago	41.88 N 87.63 W	25_Apr_2008	8.6	99	29.7	28.2	Male	AHY	PRJNA1135140:SAMN42462605	http://portal.vertnet.org/o/fmnh/birds?id=fd340afb-a0b0-43ce-a7dd-86f4ab739fa9	This study
FMNH:Birds:430210	Z430210	Catharus_guttatus	United States: Illinois, Chicago	41.88 N 87.63 W	09_Apr_2001	8.1	93	32.8	31.4	Male	AHY	PRJNA1135140:SAMN42462484	http://portal.vertnet.org/o/fmnh/birds?id=fd60d3f9-adfe-45b2-b7b5-281e3d5c5b78	This study
FMNH:Birds:451269	Z451269	Catharus_guttatus	United States: Illinois, Chicago	41.88 N 87.63 W	11_Apr_2006	8.2	93	31.6	28.2	Female	AHY	PRJNA1135140:SAMN42462559	http://portal.vertnet.org/o/fmnh/birds?id=fe1a540b-97a4-42e5-845a-a0e9afe5c8bf	This study
FMNH:Birds:443187	Z443187	Catharus_guttatus	United States: Illinois, Chicago	41.88 N 87.63 W	28_Apr_2004	8.3	89.5	30.6	29.9	Female	AHY	PRJNA1135140:SAMN42462526	http://portal.vertnet.org/o/fmnh/birds?id=ffa8abed-a68e-492a-b051-0f6fb6f0f36d	This study
FMNH:Birds:448087	Z448087	Catharus_guttatus	United States: Illinois, Chicago	41.88 N 87.63 W	10_Apr_2006	8.8	97	33.1	29.4	Male	AHY	PRJNA1135140:SAMN42462538	http://portal.vertnet.org/o/fmnh/birds?id=fff83f24-34a3-4b58-bcf2-354ae6f34eb3	This study
FMNH:Birds:494099	Z494099	Catharus_guttatus	United States: Illinois, Chicago	41.88 N 87.63 W	18_Apr_2014					Male	AHY	PRJNA1135140:SAMN42462667	https://collections-zoology.fieldmuseum.org/catalogue/2987841	This study
FMNH:Birds:459939	Z459939	Catharus_guttatus	United States: Illinois, Chicago	41.88 N 87.63 W	16_Apr_2008	8.7	95.5	31.6	30.5	Male	AHY	PRJNA1135140:SAMN42462597	https://portal.vertnet.org/o/fmnh/birds?id=f721fcec-3869-44f7-9012-ae9fd7533faf	This study
CMNH:Birds:72433		Catharus_guttatus	United States: Minnesota	48.08 N 92.10 W	14_Jun_2011					Male		PRJNA1130443:SAMN42203665	http://portal.vertnet.org/o/cmnh/birds?id=urn-catalog-cmnh-birds-72433	Pegan et al. [37]
CMNH:Birds:72442		Catharus_guttatus	United States: Minnesota	48.00 N 92.43 W	16_Jun_2011					Male		PRJNA1130443:SAMN42203666	http://portal.vertnet.org/o/cmnh/birds?id=urn-catalog-cmnh-birds-72442	Pegan et al. [37]
CMNH:Birds:72443		Catharus_guttatus	United States: Minnesota	48.06 N 92.37 W	16_Jun_2011					Male		PRJNA1130443:SAMN42203667	http://portal.vertnet.org/o/cmnh/birds?id=urn-catalog-cmnh-birds-72443	Pegan et al. [37]
CMNH:Birds:74837		Catharus_guttatus	Canada: Alberta	55.50 N 114.04 W	10_Jun_2016					Female		PRJNA1130443:SAMN42203773	http://portal.vertnet.org/o/cmnh/birds?id=urn-catalog-cmnh-birds-74837	Pegan et al. [37]
CMNH:Birds:74838		Catharus_guttatus	Canada: Alberta	55.50 N 114.08 W	10_Jun_2016					Male		PRJNA1130443:SAMN42203720	http://portal.vertnet.org/o/cmnh/birds?id=urn-catalog-cmnh-birds-74838	Pegan et al. [37]
CMNH:Birds:74839		Catharus_guttatus	Canada: Alberta	55.50 N 114.04 W	08_Jun_2016					Male		PRJNA1130443:SAMN42203664	http://portal.vertnet.org/o/cmnh/birds?id=urn-catalog-cmnh-birds-74839	Pegan et al. [37]
CMNH:Birds:74840		Catharus_guttatus	Canada: Alberta	55.50 N 114.04 W	07_Jun_2016					Male		PRJNA1130443:SAMN42203663	http://portal.vertnet.org/o/cmnh/birds?id=urn-catalog-cmnh-birds-74840	Pegan et al. [37]
CMNH:Birds:74932		Catharus_guttatus	Canada: Alberta	55.50 N 114.08 W	10_Jun_2016					Male		PRJNA1130443:SAMN42203721	http://portal.vertnet.org/o/cmnh/birds?id=urn-catalog-cmnh-birds-74932	Pegan et al. [37]
CMNH:Birds:76936		Catharus_guttatus	United States: Michigan	46.13 N 89.03 W	06_Jun_2018					unknown		PRJNA1130443:SAMN42203722	http://portal.vertnet.org/o/cmnh/birds?id=urn-catalog-cmnh-birds-76936	Pegan et al. [37]
CMNH:Birds:76946		Catharus_guttatus	United States: Michigan	46.16 N 89.04 W	07_Jun_2018					unknown		PRJNA1130443:SAMN42203774	http://portal.vertnet.org/o/cmnh/birds?id=urn-catalog-cmnh-birds-76946	Pegan et al. [37]
CMNH:Birds:76948		Catharus_guttatus	United States: Michigan	46.16 N 89.04 W	07_Jun_2018					unknown		PRJNA1130443:SAMN42203723	http://portal.vertnet.org/o/cmnh/birds?id=urn-catalog-cmnh-birds-76048	Pegan et al. [37]
UMMZ:Birds:244725		Catharus_guttatus	Canada: Alberta	55.50 N 114.04 W	07_Jun_2016					Male		PRJNA1130443:SAMN42203673	http://portal.vertnet.org/o/ummz/birds?id=575abc19-12e9-41ef-a7b3-b25e95334c02	Pegan et al. [37]
UMMZ:Birds:244784		Catharus_guttatus	Canada: Alberta	54.65 N 110.19 W	17_Jun_2016					Male		PRJNA1130443:SAMN42203670	http://portal.vertnet.org/o/ummz/birds?id=e929f91e-7ff3-42a3-9af4-f50652df4e15	Pegan et al. [37]
UMMZ:Birds:244785		Catharus_guttatus	Canada: Alberta	54.65 N 110.19 W	17_Jun_2016					Male		PRJNA1130443:SAMN42203671	http://portal.vertnet.org/o/ummz/birds?id=4f204535-65d0-45d6-af2d-c9c42e3d01a5	Pegan et al. [37]
UMMZ:Birds:244804		Catharus_guttatus	Canada: Alberta	54.60 N 110.20 W	19_Jun_2016					Male		PRJNA1130443:SAMN42203674	http://portal.vertnet.org/o/ummz/birds?id=591630f7-0928-4904-829b-a8d18942828e	Pegan et al. [37]
UMMZ:Birds:244812		Catharus_guttatus	Canada: Alberta	54.67 N 110.13 W	20_Jun_2016					Male		PRJNA1130443:SAMN42203729	http://portal.vertnet.org/o/ummz/birds?id=573bfb94-678f-4c20-89ae-3b5b6a937c1f	Pegan et al. [37]
UMMZ:Birds:245211		Catharus_guttatus	United States: Michigan	46.13 N 89.00 W	25_May_2017					Male		PRJNA1130443:SAMN42204098	http://portal.vertnet.org/o/ummz/birds?id=573bfb94-678f-4c20-89ae-3b5b6a937c1f	Pegan et al. [37]
UMMZ:Birds:245316		Catharus_guttatus	United States: Michigan	46.56 N 88.65 W	08_Jun_2032					Male		PRJNA1130443:SAMN42203743	http://portal.vertnet.org/o/ummz/birds?id=ce9e92fe-791a-4744-852b-ac028a60988c	Pegan et al. [37]
UMMZ:Birds:245356		Catharus_guttatus	United States: Minnesota	48.00 N 90.40 W	13_Jun_2017					Male		PRJNA1130443:SAMN42203740	http://portal.vertnet.org/o/ummz/birds?id=7c69586b-2e53-4f5a-bb1f-50a8067d3f82	Pegan et al. [37]
UMMZ:Birds:245361		Catharus_guttatus	United States: Minnesota	47.71 N 91.20 W	17_Jun_2017					Male		PRJNA1130443:SAMN42203777	http://portal.vertnet.org/o/ummz/birds?id=add0aa48-0588-4310-a728-74d244125469	Pegan et al. [37]
UMMZ:Birds:245364		Catharus_guttatus	United States: Minnesota	47.65 N 91.05 W	17_Jun_2017					Male		PRJNA1130443:SAMN42203741	http://portal.vertnet.org/o/ummz/birds?id=76b79ee4-cf9d-414c-a023-54347162670c	Pegan et al. [37]
UMMZ:Birds:245365		Catharus_guttatus	United States: Minnesota	47.82 N 91.09 W	17_Jun_2017					Female		PRJNA1130443:SAMN42203742	http://portal.vertnet.org/o/ummz/birds?id=1f9ada51-f19d-4ec6-8cd8-5e74d80cdc04	Pegan et al. [37]
UMMZ:Birds:245850		Catharus_guttatus	United States: Michigan	46.16 N 89.04 W	08_Jun_2018					Male		PRJNA1130443:SAMN42203744	http://portal.vertnet.org/o/ummz/birds?id=04bc5f72-f2ae-419a-b27b-c8d8ebe2f23e	Pegan et al. [37]
UMMZ:Birds:245853		Catharus_guttatus	United States: Michigan	46.66 N 88.87 W	09_Jun_2018					Female		PRJNA1130443:SAMN42203745	http://portal.vertnet.org/o/ummz/birds?id=4869b1b1-2a0d-4600-b0ff-b76b87e92065	Pegan et al. [37]
UMMZ:Birds:245859		Catharus_guttatus	United States: Michigan	46.66 N 88.87 W	09_Jun_2018					Male		PRJNA1130443:SAMN42203746	http://portal.vertnet.org/o/ummz/birds?id=7d4d69ff-8f06-42bc-aa7f-f1462a8a028f	Pegan et al. [37]
UMMZ:Birds:247174		Catharus_guttatus	Canada: Manitoba	55.11 N 98.47 W	13_Jun_2019					Male		PRJNA1130443:SAMN42203733		Pegan et al. [37]
UMMZ:Birds:247175		Catharus_guttatus	Canada: Manitoba	55.11 N 98.47 W	13_Jun_2019					Male		PRJNA1130443:SAMN42203734		Pegan et al. [37]
UMMZ:Birds:247176		Catharus_guttatus	Canada: Manitoba	49.77 N 96.04 W	06_Jun_2019					Female		PRJNA1130443:SAMN42203776		Pegan et al. [37]
UMMZ:Birds:247177		Catharus_guttatus	Canada: Manitoba	54.94 N 101.46 W	17_Jun_2019					Male		PRJNA1130443:SAMN42203738		Pegan et al. [37]
UMMZ:Birds:247178		Catharus_guttatus	Canada: Manitoba	54.94 N 101.46 W	17_Jun_2019					Male		PRJNA1130443:SAMN42203737		Pegan et al. [37]
UMMZ:Birds:247179		Catharus_guttatus	Canada: Manitoba	54.68 N 101.49 W	19_Jun_2019					Male		PRJNA1130443:SAMN42203739		Pegan et al. [37]
UMMZ:Birds:247180		Catharus_guttatus	Canada: Manitoba	49.61 N 95.05 W	03_Jun_2019					unknown		PRJNA1130443:SAMN42203730		Pegan et al. [37]
UMMZ:Birds:247181		Catharus_guttatus	Canada: Manitoba	49.61 N 95.05 W	04_Jun_2019					Male		PRJNA1130443:SAMN42203731		Pegan et al. [37]
UMMZ:Birds:247182		Catharus_guttatus	Canada: Manitoba	49.61 N 95.05 W	04_Jun_2019					Male		PRJNA1130443:SAMN42203672		Pegan et al. [37]
UMMZ:Birds:247183		Catharus_guttatus	Canada: Manitoba	49.61 N 95.05 W	04_Jun_2019					Female		PRJNA1130443:SAMN42203732		Pegan et al. [37]
UMMZ:Birds:247184		Catharus_guttatus	Canada: Manitoba	49.61 N 95.05 W	05_Jun_2019					Male		PRJNA1130443:SAMN42203675		Pegan et al. [37]
UMMZ:Birds:247185		Catharus_guttatus	Canada: Manitoba	54.97 N 101.46 W	15_Jun_2019					Female		PRJNA1130443:SAMN42203735		Pegan et al. [37]
UMMZ:Birds:247186		Catharus_guttatus	Canada: Manitoba	54.97 N 101.46 W	15_Jun_2019					Male		PRJNA1130443:SAMN42203736		Pegan et al. [37]

## Sheet: Table S3
Table S3. Genes linked to SNPs associated with morphology in male Hermit Thrush. SNPs were identified with GWAS on morphology (specific trait shown in the "Response" column). Genes in linkage disequilibrium were identified using LD-annot.
Table S3. Genes linked to SNPs associated with morphology in male Hermit Thrush. SNPs were identified with GWAS on morphology (specific trait shown in the "Response" column). Genes in linkage disequilibrium were identified using LD-annot.
Response	GeneID	Description
Tarsus	MAML2	mastermind like transcriptional coactivator 2
Tarsus	TFAP2D	transcription factor AP-2 delta
Tarsus	MAPK11	mitogen-activated protein kinase 11
Tarsus	BORCS5	BLOC-1 related complex subunit 5
Tarsus	ZNF804A	zinc finger protein 804A
Tarsus	PTPN4	protein tyrosine phosphatase non-receptor type 4
Tarsus	BICC1	BicC family RNA binding protein 1
Tarsus	KATNIP	KIAA0556 ortholog
Tarsus	PLPP7	phospholipid phosphatase 7 (inactive)
Tarsus	CDON	cell adhesion associated, oncogene regulated
Bill	PTPRN2	protein tyrosine phosphatase receptor type N2
Bill	PARD3	par-3 family cell polarity regulator
Bill	CACNB2	calcium voltage-gated channel auxiliary subunit beta 2
Bill	LOC117003313	NA
Bill	HECW1	HECT, C2 and WW domain containing E3 ubiquitin protein ligase 1
Bill	GCM2	glial cells missing transcription factor 2
Bill	ESCO1	establishment of sister chromatid cohesion N-acetyltransferase 1
Bill	LOC116992811	NA
Bill	SLC36A4	solute carrier family 36 member 4
Bill	PPP2R3B	NA
Bill	DMD	dystrophin
Bill	TMEM47	transmembrane protein 47
Bill	LOC117010994	NA
Bill	ALK	ALK receptor tyrosine kinase
Bill	CRIM1	cysteine rich transmembrane BMP regulator 1
Bill	FMN2	formin 2
Bill	SGK1	serum/glucocorticoid regulated kinase 1
Bill	SLC35F1	solute carrier family 35 member F1
Bill	FYN	FYN proto-oncogene, Src family tyrosine kinase
Bill	EYS	NA
Bill	GRID2	glutamate ionotropic receptor delta type subunit 2
Bill	ZCCHC4	zinc finger CCHC-type containing 4
Bill	TSPAN4	tetraspanin 4
Bill	KCNQ1	potassium voltage-gated channel subfamily Q member 1
Bill	PARD3B	par-3 family cell polarity regulator beta
Bill	KCNH7	potassium voltage-gated channel subfamily H member 7
Bill	ENTPD1	ectonucleoside triphosphate diphosphohydrolase 1
Bill	LOC116999730	NA
Bill	BICC1	BicC family RNA binding protein 1
Bill	ABL2	ABL proto-oncogene 2, non-receptor tyrosine kinase
Bill	NLGN1	neuroligin 1
Bill	GPR171	G protein-coupled receptor 171
Bill	PHAF1	phagosome assembly factor 1
Bill	IL2RG	interleukin 2 receptor subunit gamma
Bill	CAPN15	calpain 15
Bill	PRKAR1B	protein kinase cAMP-dependent type I regulatory subunit beta
Bill	DNAH9	dynein axonemal heavy chain 9
Bill	VPS53	VPS53 subunit of GARP complex
Bill	WRAP73	WD repeat containing, antisense to TP73
Bill	EHBP1L1	NA
Wing	DNAH5	dynein axonemal heavy chain 5
Wing	PDE10A	phosphodiesterase 10A
Wing	CHRM3	cholinergic receptor muscarinic 3
Wing	SGK1	serum/glucocorticoid regulated kinase 1
Wing	HDDC2	HD domain containing 2
Wing	LOC116994219	NA
Wing	LOC116994223	NA
Wing	KCNH5	potassium voltage-gated channel subfamily H member 5
Wing	EGLN3	egl-9 family hypoxia inducible factor 3
Wing	MLYCD	malonyl-CoA decarboxylase
Wing	C16H7orf50	NA
Wing	GPR146	G protein-coupled receptor 146
Wing	ODF2	outer dense fiber of sperm tails 2
Wing	LOC117006302	NA
Wing	UTP11	Taeniopygia guttata UTP11 small subunit processome component (UTP11), mRNA.

## Sheet: Table S4
Table S4. Genes linked to SNPs associated with year or climate in male Hermit Thrush. SNPs were identified with GWAS on year or climate (specific variable shown in the "Response" column). Genes in linkage disequilibrium were identified using LD-annot.
Response	GeneID	Description
Year	AGAP3	ArfGAP with GTPase domain, ankyrin repeat and PH domain 3
Year	MAP4	NA
Year	OBSCN	obscurin, cytoskeletal calmodulin and titin-interacting RhoGEF
Year	VIPR1	vasoactive intestinal peptide receptor 1
Year	CRHR2	corticotropin releasing hormone receptor 2
Year	DPP6	dipeptidyl peptidase like 6
Year	PTPRN2	protein tyrosine phosphatase receptor type N2
Year	ARHGAP21	Rho GTPase activating protein 21
Year	NEBL	nebulette
Year	GSDME	gasdermin E
Year	BBS9	Bardet-Biedl syndrome 9
Year	CNTNAP2	Taeniopygia guttata contactin associated protein like 2 (CNTNAP2), mRNA.
Year	NUP153	nucleoporin 153
Year	PHACTR1	phosphatase and actin regulator 1
Year	DROSHA	drosha ribonuclease III
Year	MARCHF11	membrane associated ring-CH-type finger 11
Year	CHST9	carbohydrate sulfotransferase 9
Year	XKR4	XK related 4
Year	TOX	thymocyte selection associated high mobility group box
Year	CHD7	chromodomain helicase DNA binding protein 7
Year	KCNB2	potassium voltage-gated channel subfamily B member 2
Year	ZNF704	zinc finger protein 704
Year	PAG1	phosphoprotein membrane anchor with glycosphingolipid microdomains 1
Year	MTDH	metadherin
Year	LAPTM4B	lysosomal protein transmembrane 4 beta
Year	MATN2	matrilin 2
Year	EIF3E	eukaryotic translation initiation factor 3 subunit E
Year	NSMCE2	NSE2 (MMS21) homolog, SMC5-SMC6 complex SUMO ligase
Year	KCNQ3	potassium voltage-gated channel subfamily Q member 3
Year	FAM135B	family with sequence similarity 135 member B
Year	TRAPPC9	trafficking protein particle complex 9
Year	LOC117003881	NA
Year	LOC116999522	NA
Year	LOC116994645	NA
Year	LOC116994768	NA
Year	SCRIB	scribble planar cell polarity protein
Year	ADAMTS5	ADAM metallopeptidase with thrombospondin type 1 motif 5
Year	EPHA6	EPH receptor A6
Year	CRYBG3	crystallin beta-gamma domain containing 3
Year	ROBO2	roundabout guidance receptor 2
Year	CXADR	CXADR Ig-like cell adhesion molecule
Year	NCAM2	neural cell adhesion molecule 2
Year	BBX	BBX high mobility group box domain containing
Year	NRIP2	nuclear receptor interacting protein 2
Year	ITFG2	integrin alpha FG-GAP repeat containing 2
Year	TENM4	teneurin transmembrane protein 4
Year	DLG2	discs large MAGUK scaffold protein 2
Year	FAT3	FAT atypical cadherin 3
Year	CNTN5	contactin 5
Year	ATP8A2	ATPase phospholipid transporting 8A2
Year	MTUS2	microtubule associated scaffold protein 2
Year	DCLK1	doublecortin like kinase 1
Year	GPALPP1	GPALPP motifs containing 1
Year	SLC15A1	solute carrier family 15 member 1
Year	CLYBL	Taeniopygia guttata citrate lyase beta like (CLYBL), mRNA.
Year	PCCA	propionyl-CoA carboxylase subunit alpha
Year	NALCN	sodium leak channel, non-selective
Year	FGF14	fibroblast growth factor 14
Year	CRLF2	cytokine receptor like factor 2
Year	IL1R1	interleukin 1 receptor type 1
Year	POU3F3	POU class 3 homeobox 3
Year	SH3RF3	SH3 domain containing ring finger 3
Year	TMEM255B	transmembrane protein 255B
Year	ARHGAP6	Rho GTPase activating protein 6
Year	POLA1	DNA polymerase alpha 1, catalytic subunit
Year	XK	X-linked Kx blood group
Year	MED14	mediator complex subunit 14
Year	CASK	calcium/calmodulin dependent serine protein kinase
Year	PKNOX1	PBX/knotted 1 homeobox 1
Year	LOC117010994	NA
Year	PCP4	Purkinje cell protein 4
Year	SLC24A3	solute carrier family 24 member 3
Year	RALGAPA2	Ral GTPase activating protein catalytic alpha subunit 2
Year	PAK5	p21 (RAC1) activated kinase 5
Year	LOC116994711	NA
Year	LOC116993471	NA
Year	ESF1	ESF1 nucleolar pre-rRNA processing protein homolog
Year	SNRPB2	small nuclear ribonucleoprotein polypeptide B2
Year	LOC116993563	NA
Year	NRXN1	neurexin 1
Year	RPS6KC1	ribosomal protein S6 kinase C1
Year	TRERF1	transcriptional regulating factor 1
Year	PLB1	phospholipase B1
Year	ADSS2	adenylosuccinate synthase 2
Year	RGS7	regulator of G protein signaling 7
Year	ARFGEF3	ARFGEF family member 3
Year	HECA	hdc homolog, cell cycle regulator
Year	ARID1B	AT-rich interaction domain 1B
Year	TRMT11	tRNA methyltransferase 11 homolog
Year	COL21A1	collagen type XXI alpha 1 chain
Year	ERICH1	glutamate rich 1
Year	FBXO25	F-box protein 25
Year	PXDN	peroxidasin
Year	RNF144A	ring finger protein 144A
Year	KIDINS220	kinase D interacting substrate 220
Year	PRSS55	serine protease 55
Year	KIF3C	kinesin family member 3C
Year	DTNB	NA
Year	KMT2E	lysine methyltransferase 2E
Year	CDHR3	NA
Year	MDFIC	MyoD family inhibitor domain containing
Year	PPP1R12A	protein phosphatase 1 regulatory subunit 12A
Year	GRIP1	glutamate receptor interacting protein 1
Year	TMEM117	transmembrane protein 117
Year	AMN1	antagonist of mitotic exit network 1 homolog
Year	LOC116995813	NA
Year	BORCS5	BLOC-1 related complex subunit 5
Year	WNT7B	Wnt family member 7B
Year	ERC1	ELKS/RAB6-interacting/CAST family member 1
Year	PURG	purine rich element binding protein G
Year	ANK2	ankyrin 2
Year	ARHGAP10	Rho GTPase activating protein 10
Year	ADGRL3	adhesion G protein-coupled receptor L3
Year	CCSER1	coiled-coil serine rich protein 1
Year	PDGFC	platelet derived growth factor C
Year	GALNTL6	polypeptide N-acetylgalactosaminyltransferase like 6
Year	SGCZ	sarcoglycan zeta
Year	CRACD	capping protein inhibiting regulator of actin dynamics
Year	EXOC1	exocyst complex component 1
Year	ARAP2	ArfGAP with RhoGAP domain, ankyrin repeat and PH domain 2
Year	CTNNA2	catenin alpha 2
Year	TRIM9	tripartite motif containing 9
Year	PRKCH	protein kinase C eta
Year	AKAP6	A-kinase anchoring protein 6
Year	FSIP1	fibrous sheath interacting protein 1
Year	EIF2AK4	eukaryotic translation initiation factor 2 alpha kinase 4
Year	LOC116997531	NA
Year	MYBPC3	myosin binding protein C, cardiac
Year	HSD17B12	hydroxysteroid 17-beta dehydrogenase 12
Year	TSPAN4	tetraspanin 4
Year	CHID1	chitinase domain containing 1
Year	TRPM5	transient receptor potential cation channel subfamily M member 5
Year	KCNQ1	potassium voltage-gated channel subfamily Q member 1
Year	NUCB2	nucleobindin 2
Year	TUB	TUB bipartite transcription factor
Year	CEND1	cell cycle exit and neuronal differentiation 1
Year	DNAJC24	DnaJ heat shock protein family (Hsp40) member C24
Year	MPPED2	metallophosphoesterase domain containing 2
Year	FN1	fibronectin 1
Year	SPAG16	sperm associated antigen 16
Year	SPATS2L	spermatogenesis associated serine rich 2 like
Year	BMPR2	bone morphogenetic protein receptor type 2
Year	GRB14	growth factor receptor bound protein 14
Year	ZNF488	zinc finger protein 488
Year	NFKB2	nuclear factor kappa B subunit 2
Year	PDLIM1	PDZ and LIM domain 1
Year	NRG3	neuregulin 3
Year	WAPL	WAPL cohesin release factor
Year	OPN4	opsin 4
Year	ARID5B	AT-rich interaction domain 5B
Year	RTKN2	rhotekin 2
Year	OIT3	oncoprotein induced transcript 3
Year	PCDH15	protocadherin related 15
Year	LOC116999493	NA
Year	ERICH3	glutamate rich 3
Year	FGGY	FGGY carbohydrate kinase domain containing
Year	DAB1	DAB adaptor protein 1
Year	EPS15	epidermal growth factor receptor pathway substrate 15
Year	LOC116999979	NA
Year	ST3GAL3	ST3 beta-galactoside alpha-2,3-sialyltransferase 3
Year	DENND1B	DENN domain containing 1B
Year	KCNT2	potassium sodium-activated channel subfamily T member 2
Year	EPHB1	EPH receptor B1
Year	STAG1	stromal antigen 1
Year	LOC117000855	NA
Year	DOCK10	dedicator of cytokinesis 10
Year	LOC117001538	NA
Year	SIAH1	siah E3 ubiquitin protein ligase 1
Year	SF3B3	splicing factor 3b subunit 3
Year	WWOX	WW domain containing oxidoreductase
Year	CDH13	cadherin 13
Year	SCAPER	S-phase cyclin A associated protein in the ER
Year	TLN2	talin 2
Year	ALDH1A2	aldehyde dehydrogenase 1 family member A2
Year	MAP2K5	mitogen-activated protein kinase kinase 5
Year	FRMD5	FERM domain containing 5
Year	EOGT	EGF domain specific O-linked N-acetylglucosamine transferase
Year	TAFA1	TAFA chemokine like family member 1
Year	MAGI1	membrane associated guanylate kinase, WW and PDZ domain containing 1
Year	KBTBD12	kelch repeat and BTB domain containing 12
Year	LOC117002548	NA
Year	ATP2B2	ATPase plasma membrane Ca2+ transporting 2
Year	FBLN2	fibulin 2
Year	DCX	doublecortin
Year	KIAA1210	NA
Year	GPC3	glypican 3
Year	FGF18	fibroblast growth factor 18
Year	LOC117003493	NA
Year	FSTL4	follistatin like 4
Year	EBF1	EBF transcription factor 1
Year	MPG	N-methylpurine DNA glycosylase
Year	DCUN1D3	defective in cullin neddylation 1 domain containing 3
Year	PPDPF	pancreatic progenitor cell differentiation and proliferation factor
Year	LOC117004458	NA
Year	TTC28	tetratricopeptide repeat domain 28
Year	EP400	E1A binding protein p400
Year	ARVCF	ARVCF delta catenin family member
Year	GP1BB	glycoprotein Ib platelet subunit beta
Year	CIT	citron rho-interacting serine/threonine kinase
Year	BICDL1	BICD family like cargo adaptor 1
Year	SMPD4	sphingomyelin phosphodiesterase 4
Year	TMEM94	transmembrane protein 94
Year	GRB2	growth factor receptor bound protein 2
Year	STXBP4	syntaxin binding protein 4
Year	PRKCA	protein kinase C alpha
Year	PRKAR1A	protein kinase cAMP-dependent type I regulatory subunit alpha
Year	NUP188	nucleoporin 188
Year	CLTC	clathrin heavy chain
Year	CUX1	cut like homeobox 1
Year	WNT9B	Wnt family member 9B
Year	LOC117006607	NA
Year	EPHB2	EPH receptor B2
Year	SRM	spermidine synthase
Year	DISP3	dispatched RND transporter family member 3
Year	MEGF6	multiple EGF like domains 6
Year	CCND3	cyclin D3
Year	LOC117007079	NA
Year	LRRTM4	leucine rich repeat transmembrane neuronal 4
Year	LMAN2L	lectin, mannose binding 2 like
Year	LOC117008005	NA
Year	NCAM1	neural cell adhesion molecule 1
Year	PIP5K1C	phosphatidylinositol-4-phosphate 5-kinase type 1 gamma
Year	MRPL52	NA
Year	PSMC4	NA
Year	LOC117011587	NA
Breeding Temp	CRHR2	corticotropin releasing hormone receptor 2
Breeding Temp	DPP6	dipeptidyl peptidase like 6
Breeding Temp	SLC25A13	solute carrier family 25 member 13
Breeding Temp	TMEM196	transmembrane protein 196
Breeding Temp	ABCB5	NA
Breeding Temp	RAPGEF5	Rap guanine nucleotide exchange factor 5
Breeding Temp	RARB	retinoic acid receptor beta
Breeding Temp	CMC1	NA
Breeding Temp	TOPAZ1	testis and ovary specific PAZ domain containing 1
Breeding Temp	LOC116996886	NA
Breeding Temp	CLASP2	cytoplasmic linker associated protein 2
Breeding Temp	GLI3	GLI family zinc finger 3
Breeding Temp	RECK	reversion inducing cysteine rich protein with kazal motifs
Breeding Temp	PHACTR1	phosphatase and actin regulator 1
Breeding Temp	DUSP22	dual specificity phosphatase 22
Breeding Temp	GMDS	GDP-mannose 4,6-dehydratase
Breeding Temp	MYO10	myosin X
Breeding Temp	ZNF521	zinc finger protein 521
Breeding Temp	NOL4	nucleolar protein 4
Breeding Temp	RB1CC1	RB1 inducible coiled-coil 1
Breeding Temp	KCNB2	potassium voltage-gated channel subfamily B member 2
Breeding Temp	UBE2W	ubiquitin conjugating enzyme E2 W
Breeding Temp	RUNX1T1	RUNX1 partner transcriptional co-repressor 1
Breeding Temp	NIPAL2	NIPA like domain containing 2
Breeding Temp	OXR1	oxidation resistance 1
Breeding Temp	MTSS1	MTSS I-BAR domain containing 1
Breeding Temp	TRIB1	tribbles pseudokinase 1
Breeding Temp	Gene	NA
Breeding Temp	TRAPPC9	trafficking protein particle complex 9
Breeding Temp	LOC116999522	NA
Breeding Temp	MAPK15	mitogen-activated protein kinase 15
Breeding Temp	SCAF4	SR-related CTD associated factor 4
Breeding Temp	POU2F1	POU class 2 homeobox 1
Breeding Temp	LOC116992588	NA
Breeding Temp	CADM2	cell adhesion molecule 2
Breeding Temp	ROBO2	roundabout guidance receptor 2
Breeding Temp	PDE2A	phosphodiesterase 2A
Breeding Temp	ALCAM	activated leukocyte cell adhesion molecule
Breeding Temp	LOC116993199	NA
Breeding Temp	DCBLD2	discoidin, CUB and LCCL domain containing 2
Breeding Temp	NME7	NME/NM23 family member 7
Breeding Temp	SLC19A2	solute carrier family 19 member 2
Breeding Temp	CCDC191	coiled-coil domain containing 191
Breeding Temp	LOC116992811	NA
Breeding Temp	CFAP91	MYCBP associated and testis expressed 1
Breeding Temp	TSPAN9	tetraspanin 9
Breeding Temp	SMCO4	Taeniopygia guttata single-pass membrane protein with coiled-coil domains 4 (SMCO4), mRNA.
Breeding Temp	CFAP300	cilia and flagella associated protein 300
Breeding Temp	YAP1	Yes associated protein 1
Breeding Temp	STARD13	StAR related lipid transfer domain containing 13
Breeding Temp	DCLK1	doublecortin like kinase 1
Breeding Temp	TRPC4	transient receptor potential cation channel subfamily C member 4
Breeding Temp	COG6	component of oligomeric golgi complex 6
Breeding Temp	ENOX1	ecto-NOX disulfide-thiol exchanger 1
Breeding Temp	PCDH9	protocadherin 9
Breeding Temp	MYCBP2	MYC binding protein 2
Breeding Temp	SCEL	sciellin
Breeding Temp	GPC5	glypican 5
Breeding Temp	GPC6	glypican 6
Breeding Temp	IPO5	importin 5
Breeding Temp	NALCN	sodium leak channel, non-selective
Breeding Temp	OCA2	OCA2 melanosomal transmembrane protein
Breeding Temp	GABRG3	gamma-aminobutyric acid type A receptor gamma3 subunit
Breeding Temp	AFF3	AF4/FMR2 family member 3
Breeding Temp	SULT1C4	NA
Breeding Temp	LIMS1	LIM zinc finger domain containing 1
Breeding Temp	SH3RF3	SH3 domain containing ring finger 3
Breeding Temp	ARHGAP6	Rho GTPase activating protein 6
Breeding Temp	FRMPD4	FERM and PDZ domain containing 4
Breeding Temp	TCEANC	transcription elongation factor A N-terminal and central domain containing
Breeding Temp	SYTL5	synaptotagmin like 5
Breeding Temp	BCOR	BCL6 corepressor
Breeding Temp	PRDM15	PR/SET domain 15
Breeding Temp	LCA5L	lebercilin LCA5 like
Breeding Temp	IFNAR2	interferon alpha and beta receptor subunit 2
Breeding Temp	PLCB1	phospholipase C beta 1
Breeding Temp	MACROD2	NA
Breeding Temp	ESF1	ESF1 nucleolar pre-rRNA processing protein homolog
Breeding Temp	ABHD12	abhydrolase domain containing 12
Breeding Temp	USH2A	usherin
Breeding Temp	BABAM2	BRISC and BRCA1 A complex member 2
Breeding Temp	LRFN2	leucine rich repeat and fibronectin type III domain containing 2
Breeding Temp	AKT3	AKT serine/threonine kinase 3
Breeding Temp	KIF26B	kinesin family member 26B
Breeding Temp	RMDN2	regulator of microtubule dynamics 2
Breeding Temp	PRKN	parkin RBR E3 ubiquitin protein ligase
Breeding Temp	B3GALNT2	beta-1,3-N-acetylgalactosaminyltransferase 2
Breeding Temp	RGS7	regulator of G protein signaling 7
Breeding Temp	UTRN	utrophin
Breeding Temp	PDE7B	phosphodiesterase 7B
Breeding Temp	PLEKHG1	pleckstrin homology and RhoGEF domain containing G1
Breeding Temp	PTPRK	protein tyrosine phosphatase receptor type K
Breeding Temp	TRDN	triadin
Breeding Temp	HS3ST5	heparan sulfate-glucosamine 3-sulfotransferase 5
Breeding Temp	EPHA7	EPH receptor A7
Breeding Temp	MAP3K7	mitogen-activated protein kinase kinase kinase 7
Breeding Temp	CEP162	centrosomal protein 162
Breeding Temp	SNAP91	synaptosome associated protein 91
Breeding Temp	KCNQ5	potassium voltage-gated channel subfamily Q member 5
Breeding Temp	OGFRL1	opioid growth factor receptor like 1
Breeding Temp	DST	dystonin
Breeding Temp	CSMD1	CUB and Sushi multiple domains 1
Breeding Temp	TRAPPC12	trafficking protein particle complex 12
Breeding Temp	KLHL29	kelch like family member 29
Breeding Temp	ITSN2	intersectin 2
Breeding Temp	LOC116994219	NA
Breeding Temp	PPM1G	protein phosphatase, Mg2+/Mn2+ dependent 1G
Breeding Temp	MKLN1	muskelin 1
Breeding Temp	CELF2	CUGBP Elav-like family member 2
Breeding Temp	CACNA2D1	calcium voltage-gated channel auxiliary subunit alpha2delta 1
Breeding Temp	TAFA5	TAFA chemokine like family member 5
Breeding Temp	GRIN2B	glutamate ionotropic receptor NMDA type subunit 2B
Breeding Temp	LOC116994986	NA
Breeding Temp	TNRC6B	trinucleotide repeat containing adaptor 6B
Breeding Temp	NUAK1	NUAK family kinase 1
Breeding Temp	KCND2	potassium voltage-gated channel subfamily D member 2
Breeding Temp	CADPS2	calcium dependent secretion activator 2
Breeding Temp	SLC13A1	solute carrier family 13 member 1
Breeding Temp	SPAM1	sperm adhesion molecule 1
Breeding Temp	PLEKHG7	pleckstrin homology and RhoGEF domain containing G7
Breeding Temp	HMGA2	high mobility group AT-hook 2
Breeding Temp	PPM1H	protein phosphatase, Mg2+/Mn2+ dependent 1H
Breeding Temp	NELL2	neural EGFL like 2
Breeding Temp	CNTN1	contactin 1
Breeding Temp	DENND5B	DENN domain containing 5B
Breeding Temp	CMAS	cytidine monophosphate N-acetylneuraminic acid synthetase
Breeding Temp	MPPED1	metallophosphoesterase domain containing 1
Breeding Temp	ARHGAP8	Rho GTPase activating protein 8
Breeding Temp	CACNA1C	calcium voltage-gated channel subunit alpha1 C
Breeding Temp	SEPTIN11	septin 11
Breeding Temp	FAT4	FAT atypical cadherin 4
Breeding Temp	TTC29	tetratricopeptide repeat domain 29
Breeding Temp	LOC116996330	NA
Breeding Temp	LOC116996181	NA
Breeding Temp	CCSER1	coiled-coil serine rich protein 1
Breeding Temp	BMPR1B	bone morphogenetic protein receptor type 1B
Breeding Temp	PRAG1	PEAK1 related, kinase-activating pseudokinase 1
Breeding Temp	MICU3	mitochondrial calcium uptake family member 3
Breeding Temp	APBB2	amyloid beta precursor protein binding family B member 2
Breeding Temp	TMEM156	transmembrane protein 156
Breeding Temp	SEL1L3	SEL1L family member 3
Breeding Temp	PACRGL	parkin coregulated like
Breeding Temp	BOD1L1	biorientation of chromosomes in cell division 1 like 1
Breeding Temp	EVC2	EvC ciliary complex subunit 2
Breeding Temp	SORCS2	sortilin related VPS10 domain containing receptor 2
Breeding Temp	MAEA	macrophage erythroblast attacher
Breeding Temp	FGFRL1	fibroblast growth factor receptor like 1
Breeding Temp	POLR1A	RNA polymerase I subunit A
Breeding Temp	SLC4A11	solute carrier family 4 member 11
Breeding Temp	DOK1	docking protein 1
Breeding Temp	SFXN5	sideroflexin 5
Breeding Temp	MAP4K5	mitogen-activated protein kinase kinase kinase kinase 5
Breeding Temp	MTHFD1	methylenetetrahydrofolate dehydrogenase, cyclohydrolase and formyltetrahydrofolate synthetase 1
Breeding Temp	XRCC3	X-ray repair cross complementing 3
Breeding Temp	NRDE2	NRDE-2, necessary for RNA interference, domain containing
Breeding Temp	TTBK2	tau tubulin kinase 2
Breeding Temp	LOC116998271	NA
Breeding Temp	ITPKA	inositol-trisphosphate 3-kinase A
Breeding Temp	PSMC3	proteasome 26S subunit, ATPase 3
Breeding Temp	C1QTNF4	C1q and TNF related 4
Breeding Temp	TTC17	tetratricopeptide repeat domain 17
Breeding Temp	SLC1A2	solute carrier family 1 member 2
Breeding Temp	KMT5B	lysine methyltransferase 5B
Breeding Temp	CHID1	chitinase domain containing 1
Breeding Temp	TH	tyrosine hydroxylase
Breeding Temp	SBF2	SET binding factor 2
Breeding Temp	SPON1	spondin 1
Breeding Temp	GULP1	GULP PTB domain containing engulfment adaptor 1
Breeding Temp	PDE11A	NA
Breeding Temp	PSMD14	proteasome 26S subunit, non-ATPase 14
Breeding Temp	CNTNAP5	contactin associated protein like 5
Breeding Temp	GLI2	GLI family zinc finger 2
Breeding Temp	IQCB1	IQ motif containing B1
Breeding Temp	ADCY5	adenylate cyclase 5
Breeding Temp	KALRN	kalirin RhoGEF kinase
Breeding Temp	R3HDM1	R3H domain containing 1
Breeding Temp	LOC116999052	NA
Breeding Temp	LRP1B	LDL receptor related protein 1B
Breeding Temp	JAKMIP3	Janus kinase and microtubule interacting protein 3
Breeding Temp	TACC2	transforming acidic coiled-coil containing protein 2
Breeding Temp	ATRNL1	attractin like 1
Breeding Temp	PLCE1	phospholipase C epsilon 1
Breeding Temp	ALOX5	arachidonate 5-lipoxygenase
Breeding Temp	NDST2	N-deacetylase and N-sulfotransferase 2
Breeding Temp	LRMDA	leucine rich melanocyte differentiation associated
Breeding Temp	GRID1	glutamate ionotropic receptor delta type subunit 1
Breeding Temp	RHOBTB1	Rho related BTB domain containing 1
Breeding Temp	SGMS1	sphingomyelin synthase 1
Breeding Temp	SGPL1	sphingosine-1-phosphate lyase 1
Breeding Temp	COL13A1	collagen type XIII alpha 1 chain
Breeding Temp	LRRC7	leucine rich repeat containing 7
Breeding Temp	DAB1	DAB adaptor protein 1
Breeding Temp	USP24	ubiquitin specific peptidase 24
Breeding Temp	TRABD2B	TraB domain containing 2B
Breeding Temp	DDAH1	dimethylarginine dimethylaminohydrolase 1
Breeding Temp	C9H1orf21	NA
Breeding Temp	LOC117000025	NA
Breeding Temp	FAM20B	FAM20B glycosaminoglycan xylosylkinase
Breeding Temp	ASTN1	astrotactin 1
Breeding Temp	GPC1	glypican 1
Breeding Temp	UGGT1	UDP-glucose glycoprotein glucosyltransferase 1
Breeding Temp	STK25	serine/threonine kinase 25
Breeding Temp	C10H3orf70	NA
Breeding Temp	FGF12	fibroblast growth factor 12
Breeding Temp	KCNMB2	potassium calcium-activated channel subfamily M regulatory beta subunit 2
Breeding Temp	ARHGEF26	Rho guanine nucleotide exchange factor 26
Breeding Temp	MBNL1	muscleblind like splicing regulator 1
Breeding Temp	LOC117001520	NA
Breeding Temp	LOC117001535	NA
Breeding Temp	KCTD15	potassium channel tetramerization domain containing 15
Breeding Temp	CDH5	cadherin 5
Breeding Temp	LOC117001312	NA
Breeding Temp	ZNF536	zinc finger protein 536
Breeding Temp	PLEKHF1	pleckstrin homology and FYVE domain containing 1
Breeding Temp	LOC117001534	NA
Breeding Temp	NFATC3	nuclear factor of activated T cells 3
Breeding Temp	GLG1	golgi glycoprotein 1
Breeding Temp	NUTF2	nuclear transport factor 2
Breeding Temp	RSPRY1	ring finger and SPRY domain containing 1
Breeding Temp	NLRC5	NLR family CARD domain containing 5
Breeding Temp	CDH13	cadherin 13
Breeding Temp	NRG4	neuregulin 4
Breeding Temp	SCAPER	S-phase cyclin A associated protein in the ER
Breeding Temp	NEO1	neogenin 1
Breeding Temp	RAB27A	RAB27A, member RAS oncogene family
Breeding Temp	MYO5A	myosin VA
Breeding Temp	SLC12A1	solute carrier family 12 member 1
Breeding Temp	TM6SF1	transmembrane 6 superfamily member 1
Breeding Temp	ARNT2	aryl hydrocarbon receptor nuclear translocator 2
Breeding Temp	CTDSPL2	CTD small phosphatase like 2
Breeding Temp	LOC117002510	NA
Breeding Temp	MDFIC2	MyoD family inhibitor domain containing 2
Breeding Temp	TAFA1	TAFA chemokine like family member 1
Breeding Temp	PTPRG	protein tyrosine phosphatase receptor type G
Breeding Temp	CCDC174	coiled-coil domain containing 174
Breeding Temp	TXNRD3	Taeniopygia guttata thioredoxin reductase 3 (TXNRD3), mRNA.
Breeding Temp	CACNA2D3	calcium voltage-gated channel auxiliary subunit alpha2delta 3
Breeding Temp	IARS1	isoleucyl-tRNA synthetase 1
Breeding Temp	ATP2B2	ATPase plasma membrane Ca2+ transporting 2
Breeding Temp	WNT7A	Wnt family member 7A
Breeding Temp	ITGB1BP2	integrin subunit beta 1 binding protein 2
Breeding Temp	DCX	doublecortin
Breeding Temp	ATRX	ATRX chromatin remodeler
Breeding Temp	NEXMIF	neurite extension and migration factor
Breeding Temp	ARHGEF9	Cdc42 guanine nucleotide exchange factor 9
Breeding Temp	LOC117002904	NA
Breeding Temp	TENT5D	terminal nucleotidyltransferase 5D
Breeding Temp	F9	coagulation factor IX
Breeding Temp	FGF13	fibroblast growth factor 13
Breeding Temp	SIL1	SIL1 nucleotide exchange factor
Breeding Temp	LOC117003196	NA
Breeding Temp	TRPC7	transient receptor potential cation channel subfamily C member 7
Breeding Temp	COL23A1	NA
Breeding Temp	ABLIM3	actin binding LIM protein family member 3
Breeding Temp	LOC117004076	NA
Breeding Temp	KNOP1	NA
Breeding Temp	RAB26	RAB26, member RAS oncogene family
Breeding Temp	LAMA5	laminin subunit alpha 5
Breeding Temp	COL9A3	collagen type IX alpha 3 chain
Breeding Temp	CTNNBL1	catenin beta like 1
Breeding Temp	MYBL2	MYB proto-oncogene like 2
Breeding Temp	CBFA2T2	CBFA2/RUNX1 partner transcriptional co-repressor 2
Breeding Temp	PIGU	phosphatidylinositol glycan anchor biosynthesis class U
Breeding Temp	NCOR2	nuclear receptor corepressor 2
Breeding Temp	CHFR	checkpoint with forkhead and ring finger domains
Breeding Temp	MAPK1	mitogen-activated protein kinase 1
Breeding Temp	UBE2O	ubiquitin conjugating enzyme E2 O
Breeding Temp	TSEN54	tRNA splicing endonuclease subunit 54
Breeding Temp	EPN3	epsin 3
Breeding Temp	CEP112	centrosomal protein 112
Breeding Temp	SLC39A11	solute carrier family 39 member 11
Breeding Temp	PAPPA	pappalysin 1
Breeding Temp	BRIP1	BRCA1 interacting protein C-terminal helicase 1
Breeding Temp	LOC117006143	NA
Breeding Temp	FOXN1	forkhead box N1
Breeding Temp	NIPSNAP2	nipsnap homolog 2
Breeding Temp	CAMKK1	calcium/calmodulin dependent protein kinase kinase 1
Breeding Temp	GTF2I	general transcription factor IIi
Breeding Temp	VPS13D	vacuolar protein sorting 13 homolog D
Breeding Temp	MEGF6	multiple EGF like domains 6
Breeding Temp	LOC117007047	NA
Breeding Temp	IKBKE	inhibitor of nuclear factor kappa B kinase subunit epsilon
Breeding Temp	MAPK14	mitogen-activated protein kinase 14
Breeding Temp	GNAI3	G protein subunit alpha i3
Breeding Temp	ANK1	ankyrin 1
Breeding Temp	LOC117007755	NA
Breeding Temp	LOC117007989	NA
Breeding Temp	LOC117007990	NA
Breeding Temp	LOC117008694	NA
Breeding Temp	LOC117008720	NA
Breeding Temp	SMUG1	single-strand-selective monofunctional uracil-DNA glycosylase 1
Breeding Temp	LOC117009818	NA
Breeding Temp	SYCP1	synaptonemal complex protein 1
Breeding Temp	LOC117011582	NA
Wintering Temp	LOC117000643	NA
Wintering Temp	VILL	villin like
Wintering Temp	ACVR2B	activin A receptor type 2B
Wintering Temp	PTPRN2	protein tyrosine phosphatase receptor type N2
Wintering Temp	RUNDC3B	RUN domain containing 3B
Wintering Temp	LRRC72	NA
Wintering Temp	HDAC9	histone deacetylase 9
Wintering Temp	RBMS3	RNA binding motif single stranded interacting protein 3
Wintering Temp	CPNE4	copine 4
Wintering Temp	HECW1	HECT, C2 and WW domain containing E3 ubiquitin protein ligase 1
Wintering Temp	E2F3	E2F transcription factor 3
Wintering Temp	HIVEP1	HIVEP zinc finger 1
Wintering Temp	ROPN1L	rhophilin associated tail protein 1 like
Wintering Temp	LOC117004646	NA
Wintering Temp	AHRR	aryl-hydrocarbon receptor repressor
Wintering Temp	STX17	syntaxin 17
Wintering Temp	GLIPR2	GLI pathogenesis related 2
Wintering Temp	LAMA1	laminin subunit alpha 1
Wintering Temp	NOL4	nucleolar protein 4
Wintering Temp	RP1	NA
Wintering Temp	MMP16	matrix metallopeptidase 16
Wintering Temp	OXR1	oxidation resistance 1
Wintering Temp	SYBU	syntabulin
Wintering Temp	TSNARE1	t-SNARE domain containing 1
Wintering Temp	LOC116996264	NA
Wintering Temp	ADCK5	NA
Wintering Temp	SCRIB	scribble planar cell polarity protein
Wintering Temp	CHRDL2	chordin like 2
Wintering Temp	SCAF4	SR-related CTD associated factor 4
Wintering Temp	EPHA3	EPH receptor A3
Wintering Temp	ROBO2	roundabout guidance receptor 2
Wintering Temp	CBLB	Cbl proto-oncogene B
Wintering Temp	LOC116992134	NA
Wintering Temp	SLC19A2	solute carrier family 19 member 2
Wintering Temp	LOC116992811	NA
Wintering Temp	TSPAN9	tetraspanin 9
Wintering Temp	NALF1	family with sequence similarity 155 member A
Wintering Temp	AFF3	AF4/FMR2 family member 3
Wintering Temp	ATP11A	ATPase phospholipid transporting 11A
Wintering Temp	PRDM15	PR/SET domain 15
Wintering Temp	PAK5	p21 (RAC1) activated kinase 5
Wintering Temp	MTA3	metastasis associated 1 family member 3
Wintering Temp	KIF26B	kinesin family member 26B
Wintering Temp	RMDN2	regulator of microtubule dynamics 2
Wintering Temp	L3MBTL3	L3MBTL histone methyl-lysine binding protein 3
Wintering Temp	NKAIN2	sodium/potassium transporting ATPase interacting 2
Wintering Temp	EPHA7	EPH receptor A7
Wintering Temp	MAP3K7	mitogen-activated protein kinase kinase kinase 7
Wintering Temp	BACH2	BTB domain and CNC homolog 2
Wintering Temp	MYT1L	myelin transcription factor 1 like
Wintering Temp	ITSN2	intersectin 2
Wintering Temp	EVA1A	NA
Wintering Temp	PPM1G	protein phosphatase, Mg2+/Mn2+ dependent 1G
Wintering Temp	SLC26A5	solute carrier family 26 member 5
Wintering Temp	LHFPL3	LHFPL tetraspan subfamily member 3
Wintering Temp	TEX33	NA
Wintering Temp	PAH	phenylalanine hydroxylase
Wintering Temp	KCND2	potassium voltage-gated channel subfamily D member 2
Wintering Temp	PLXNB2	plexin B2
Wintering Temp	ANKS1B	ankyrin repeat and sterile alpha motif domain containing 1B
Wintering Temp	SYT1	synaptotagmin 1
Wintering Temp	NAV3	neuron navigator 3
Wintering Temp	CNTN1	contactin 1
Wintering Temp	MPPED1	metallophosphoesterase domain containing 1
Wintering Temp	RASSF8	Ras association domain family member 8
Wintering Temp	DDX11	DEAD/H-box helicase 11
Wintering Temp	CACNA1C	calcium voltage-gated channel subunit alpha1 C
Wintering Temp	SLC4A4	solute carrier family 4 member 4
Wintering Temp	KIAA1109	NA
Wintering Temp	WDFY3	WD repeat and FYVE domain containing 3
Wintering Temp	LOC116996181	NA
Wintering Temp	BDH2	3-hydroxybutyrate dehydrogenase 2
Wintering Temp	GALNTL6	polypeptide N-acetylgalactosaminyltransferase like 6
Wintering Temp	NSUN7	NOP2/Sun RNA methyltransferase family member 7
Wintering Temp	CTNNA2	catenin alpha 2
Wintering Temp	DOK1	docking protein 1
Wintering Temp	SIGLEC1	sialic acid binding Ig like lectin 1
Wintering Temp	ITPK1	inositol-tetrakisphosphate 1-kinase
Wintering Temp	ADCK1	aarF domain containing kinase 1
Wintering Temp	SPTLC2	serine palmitoyltransferase long chain base subunit 2
Wintering Temp	LOC116997856	NA
Wintering Temp	FSIP1	fibrous sheath interacting protein 1
Wintering Temp	SPTBN5	NA
Wintering Temp	CD82	CD82 molecule
Wintering Temp	LDLRAD3	low density lipoprotein receptor class A domain containing 3
Wintering Temp	CPT1A	carnitine palmitoyltransferase 1A
Wintering Temp	PLEKHA7	pleckstrin homology domain containing A7
Wintering Temp	SBF2	SET binding factor 2
Wintering Temp	ASB1	ankyrin repeat and SOCS box containing 1
Wintering Temp	ZNF804A	zinc finger protein 804A
Wintering Temp	SPATS2L	spermatogenesis associated serine rich 2 like
Wintering Temp	LOC116998560	NA
Wintering Temp	JAKMIP3	Janus kinase and microtubule interacting protein 3
Wintering Temp	GFRA1	GDNF family receptor alpha 1
Wintering Temp	LOC116999660	NA
Wintering Temp	PANK1	pantothenate kinase 1
Wintering Temp	PARG	poly(ADP-ribose) glycohydrolase
Wintering Temp	GRID1	glutamate ionotropic receptor delta type subunit 1
Wintering Temp	PTEN	phosphatase and tensin homolog
Wintering Temp	CCAR1	cell division cycle and apoptosis regulator 1
Wintering Temp	LOC116999951	NA
Wintering Temp	DAB1	DAB adaptor protein 1
Wintering Temp	RAB3B	RAB3B, member RAS oncogene family
Wintering Temp	HS2ST1	heparan sulfate 2-O-sulfotransferase 1
Wintering Temp	LOC117000025	NA
Wintering Temp	HS6ST1	heparan sulfate 6-O-sulfotransferase 1
Wintering Temp	POLR2D	RNA polymerase II subunit D
Wintering Temp	PLEKHF1	pleckstrin homology and FYVE domain containing 1
Wintering Temp	BCO1	beta-carotene oxygenase 1
Wintering Temp	CDH13	cadherin 13
Wintering Temp	RORA	RAR related orphan receptor A
Wintering Temp	BTBD1	BTB domain containing 1
Wintering Temp	ARNT2	aryl hydrocarbon receptor nuclear translocator 2
Wintering Temp	NTRK3	neurotrophic receptor tyrosine kinase 3
Wintering Temp	LRRK1	leucine rich repeat kinase 1
Wintering Temp	SMAD6	SMAD family member 6
Wintering Temp	FOXP1	forkhead box P1
Wintering Temp	TAFA1	TAFA chemokine like family member 1
Wintering Temp	DNAH1	dynein axonemal heavy chain 1
Wintering Temp	LOC122149428	NA
Wintering Temp	CACNA2D2	calcium voltage-gated channel auxiliary subunit alpha2delta 2
Wintering Temp	NINJ1	ninjurin 1
Wintering Temp	IQSEC1	IQ motif and Sec7 domain ArfGEF 1
Wintering Temp	TENM1	teneurin transmembrane protein 1
Wintering Temp	PCDH11X	NA
Wintering Temp	LOC117003322	NA
Wintering Temp	GABRA6	gamma-aminobutyric acid type A receptor alpha6 subunit
Wintering Temp	SPOCK1	SPARC (osteonectin), cwcv and kazal like domains proteoglycan 1
Wintering Temp	COL23A1	NA
Wintering Temp	RNF130	ring finger protein 130
Wintering Temp	SBK1	SH3 domain binding kinase 1
Wintering Temp	RBFOX1	RNA binding fox-1 homolog 1
Wintering Temp	ELFN1	extracellular leucine rich repeat and fibronectin type III domain containing 1
Wintering Temp	CACNA1H	calcium voltage-gated channel subunit alpha1 H
Wintering Temp	RAB26	RAB26, member RAS oncogene family
Wintering Temp	COL9A3	collagen type IX alpha 3 chain
Wintering Temp	TCEA2	transcription elongation factor A2
Wintering Temp	ADA	adenosine deaminase
Wintering Temp	CHD6	chromodomain helicase DNA binding protein 6
Wintering Temp	CEP250	centrosomal protein 250
Wintering Temp	TMEM132C	transmembrane protein 132C
Wintering Temp	ATXN2	ataxin 2
Wintering Temp	UBE2O	ubiquitin conjugating enzyme E2 O
Wintering Temp	CDR2L	cerebellar degeneration related protein 2 like
Wintering Temp	PRKCA	protein kinase C alpha
Wintering Temp	PAPPA	pappalysin 1
Wintering Temp	DDX31	DEAD-box helicase 31
Wintering Temp	COL5A1	collagen type V alpha 1 chain
Wintering Temp	GSN	gelsolin
Wintering Temp	DENND1A	DENN domain containing 1A
Wintering Temp	FOXN1	forkhead box N1
Wintering Temp	SMG6	SMG6 nonsense mediated mRNA decay factor
Wintering Temp	SRRM3	serine/arginine repetitive matrix 3
Wintering Temp	ITGB3	integrin subunit beta 3
Wintering Temp	PRDM16	PR/SET domain 16
Wintering Temp	LOC117006868	NA
Wintering Temp	LOC117007047	NA
Wintering Temp	IKBKE	inhibitor of nuclear factor kappa B kinase subunit epsilon
Wintering Temp	C25H6orf89	NA
Wintering Temp	SYT2	synaptotagmin 2
Wintering Temp	FNDC5	fibronectin type III domain containing 5
Wintering Temp	HEYL	hes related family bHLH transcription factor with YRPW motif like
Wintering Temp	CEP85	centrosomal protein 85
Wintering Temp	LOC117007989	NA
Wintering Temp	PCSK7	proprotein convertase subtilisin/kexin type 7
Wintering Temp	UBXN6	UBX domain protein 6
Wintering Temp	INTS3	integrator complex subunit 3
Wintering Temp	CXXC1	NA
Wintering Temp	HAPLN1	hyaluronan and proteoglycan link protein 1
Wintering Temp	LOC117011587	NA
Wintering Precip	DPP6	dipeptidyl peptidase like 6
Wintering Precip	PTPRN2	protein tyrosine phosphatase receptor type N2
Wintering Precip	EPC1	enhancer of polycomb homolog 1
Wintering Precip	ABI1	abl interactor 1
Wintering Precip	RSU1	Ras suppressor protein 1
Wintering Precip	LOC116993263	NA
Wintering Precip	IGF2BP3	insulin like growth factor 2 mRNA binding protein 3
Wintering Precip	JAZF1	JAZF zinc finger 1
Wintering Precip	ZNF385D	NA
Wintering Precip	THRB	thyroid hormone receptor beta
Wintering Precip	RARB	retinoic acid receptor beta
Wintering Precip	RBMS3	RNA binding motif single stranded interacting protein 3
Wintering Precip	OSBPL10	oxysterol binding protein like 10
Wintering Precip	RNF182	ring finger protein 182
Wintering Precip	BCL2	BCL2, apoptosis regulator
Wintering Precip	CDH18	cadherin 18
Wintering Precip	NSUN2	NOP2/Sun RNA methyltransferase 2
Wintering Precip	METTL4	methyltransferase like 4
Wintering Precip	LAMA3	laminin subunit alpha 3
Wintering Precip	UBE2W	ubiquitin conjugating enzyme E2 W
Wintering Precip	SDC2	syndecan 2
Wintering Precip	OXR1	oxidation resistance 1
Wintering Precip	SLC45A4	solute carrier family 45 member 4
Wintering Precip	CIP2A	cell proliferation regulating inhibitor of protein phosphatase 2A
Wintering Precip	MAML2	mastermind like transcriptional coactivator 2
Wintering Precip	LOC116992838	NA
Wintering Precip	LOC116992244	NA
Wintering Precip	LOC116992882	NA
Wintering Precip	FREM2	FRAS1 related extracellular matrix 2
Wintering Precip	GPC6	glypican 6
Wintering Precip	HS6ST3	heparan sulfate 6-O-sulfotransferase 3
Wintering Precip	UBAC2	UBA domain containing 2
Wintering Precip	NALCN	sodium leak channel, non-selective
Wintering Precip	DMD	dystrophin
Wintering Precip	LOC116992301	NA
Wintering Precip	PNO1	partner of NOB1 homolog
Wintering Precip	LPGAT1	lysophosphatidylglycerol acyltransferase 1
Wintering Precip	KCNK5	potassium two pore domain channel subfamily K member 5
Wintering Precip	PCNX2	pecanex 2
Wintering Precip	WDR64	WD repeat domain 64
Wintering Precip	MAP7	microtubule associated protein 7
Wintering Precip	CEP85L	centrosomal protein 85 like
Wintering Precip	RTN4IP1	reticulon 4 interacting protein 1
Wintering Precip	CSMD1	CUB and Sushi multiple domains 1
Wintering Precip	DLGAP2	DLG associated protein 2
Wintering Precip	ITSN2	intersectin 2
Wintering Precip	PLXNA4	plexin A4
Wintering Precip	SEMA3A	semaphorin 3A
Wintering Precip	MAGI2	membrane associated guanylate kinase, WW and PDZ domain containing 2
Wintering Precip	PTPN12	protein tyrosine phosphatase non-receptor type 12
Wintering Precip	RBFOX2	RNA binding fox-1 homolog 2
Wintering Precip	ING3	inhibitor of growth family member 3
Wintering Precip	SYT1	synaptotagmin 1
Wintering Precip	WIF1	WNT inhibitory factor 1
Wintering Precip	CNTN1	contactin 1
Wintering Precip	FBLN1	fibulin 1
Wintering Precip	SOX5	SRY-box transcription factor 5
Wintering Precip	BCAT1	branched chain amino acid transaminase 1
Wintering Precip	ETFRF1	electron transfer flavoprotein regulatory factor 1
Wintering Precip	ARFGAP3	ADP ribosylation factor GTPase activating protein 3
Wintering Precip	LOC116996017	NA
Wintering Precip	RNF150	ring finger protein 150
Wintering Precip	IL15	interleukin 15
Wintering Precip	GAB1	GRB2 associated binding protein 1
Wintering Precip	LOC116996330	NA
Wintering Precip	FHIP1A	family with sequence similarity 160 member A1
Wintering Precip	TENM3	teneurin transmembrane protein 3
Wintering Precip	CC2D2A	coiled-coil and C2 domain containing 2A
Wintering Precip	RNF212	ring finger protein 212
Wintering Precip	RTN1	reticulon 1
Wintering Precip	PPP2R5E	protein phosphatase 2 regulatory subunit B'epsilon
Wintering Precip	LOC116997380	NA
Wintering Precip	FOXN3	forkhead box N3
Wintering Precip	FLRT2	fibronectin leucine rich transmembrane protein 2
Wintering Precip	YLPM1	YLP motif containing 1
Wintering Precip	NPAS3	neuronal PAS domain protein 3
Wintering Precip	GPR176	G protein-coupled receptor 176
Wintering Precip	RAD51B	RAD51 paralog B
Wintering Precip	LOC116997546	NA
Wintering Precip	C1QTNF4	C1q and TNF related 4
Wintering Precip	AP2A2	adaptor related protein complex 2 subunit alpha 2
Wintering Precip	TRPM5	transient receptor potential cation channel subfamily M member 5
Wintering Precip	ABCC8	ATP binding cassette subfamily C member 8
Wintering Precip	NAV2	neuron navigator 2
Wintering Precip	MAP2	microtubule associated protein 2
Wintering Precip	RFTN2	raftlin family member 2
Wintering Precip	ITPRID2	ITPR interacting domain containing 2
Wintering Precip	LOC116998982	NA
Wintering Precip	CLASP1	cytoplasmic linker associated protein 1
Wintering Precip	ZNF148	zinc finger protein 148
Wintering Precip	OSBPL11	oxysterol binding protein like 11
Wintering Precip	ARHGAP15	Rho GTPase activating protein 15
Wintering Precip	HSPA12A	heat shock protein family A (Hsp70) member 12A
Wintering Precip	GFRA1	GDNF family receptor alpha 1
Wintering Precip	SORCS1	sortilin related VPS10 domain containing receptor 1
Wintering Precip	SORCS3	sortilin related VPS10 domain containing receptor 3
Wintering Precip	SH3PXD2A	SH3 and PX domains 2A
Wintering Precip	KAT6B	lysine acetyltransferase 6B
Wintering Precip	CCDC6	coiled-coil domain containing 6
Wintering Precip	MYSM1	Myb like, SWIRM and MPN domains 1
Wintering Precip	BEND5	BEN domain containing 5
Wintering Precip	ADGRL2	adhesion G protein-coupled receptor L2
Wintering Precip	DNER	delta/notch like EGF repeat containing
Wintering Precip	PLSCR5	phospholipid scramblase family member 5
Wintering Precip	NAALADL2	N-acetylated alpha-linked acidic dipeptidase like 2
Wintering Precip	LOC117001425	NA
Wintering Precip	PLEKHF1	pleckstrin homology and FYVE domain containing 1
Wintering Precip	LOC117001427	NA
Wintering Precip	WWOX	WW domain containing oxidoreductase
Wintering Precip	LOC117001433	NA
Wintering Precip	KIAA0513	KIAA0513
Wintering Precip	SLC7A5	solute carrier family 7 member 5
Wintering Precip	BBS4	Bardet-Biedl syndrome 4
Wintering Precip	FAM214A	family with sequence similarity 214 member A
Wintering Precip	PTPRG	protein tyrosine phosphatase receptor type G
Wintering Precip	CHCHD6	NA
Wintering Precip	SEMA3G	semaphorin 3G
Wintering Precip	COL4A5	collagen type IV alpha 5 chain
Wintering Precip	MBNL3	muscleblind like splicing regulator 3
Wintering Precip	MAP7D3	MAP7 domain containing 3
Wintering Precip	LOC117002872	NA
Wintering Precip	SYTL4	synaptotagmin like 4
Wintering Precip	SGCD	sarcoglycan delta
Wintering Precip	GSPT1	G1 to S phase transition 1
Wintering Precip	MAD1L1	mitotic arrest deficient 1 like 1
Wintering Precip	LMF1	lipase maturation factor 1
Wintering Precip	GNAS	GNAS complex locus
Wintering Precip	CDH4	cadherin 4
Wintering Precip	NOL4L	nucleolar protein 4 like
Wintering Precip	PPP1R16B	protein phosphatase 1 regulatory subunit 16B
Wintering Precip	ARVCF	ARVCF delta catenin family member
Wintering Precip	PRPSAP1	phosphoribosyl pyrophosphate synthetase associated protein 1
Wintering Precip	CA10	carbonic anhydrase 10
Wintering Precip	RGS3	regulator of G protein signaling 3
Wintering Precip	COL27A1	NA
Wintering Precip	DTX2	deltex E3 ubiquitin ligase 2
Wintering Precip	AUTS2	activator of transcription and developmental regulator AUTS2
Wintering Precip	LOC117006871	NA
Wintering Precip	EBF2	EBF transcription factor 2
Wintering Precip	ZBTB44	zinc finger and BTB domain containing 44
Wintering Precip	PHLDB3	NA

## Sheet: Table S5
Table S5. Genes linked to SNPs associated with morphology in female Hermit Thrush. SNPs were identified with GWAS on morphology (specific trait shown in the "Response" column). Genes in linkage disequilibrium were identified using LD-annot.
Response	GeneID	Description
Tarsus	MCC	MCC regulator of WNT signaling pathway
Bill	NFKBIE	NFKB inhibitor epsilon
Bill	ZCCHC24	zinc finger CCHC-type containing 24
Bill	TRIP12	thyroid hormone receptor interactor 12
Bill	LOC117002241	NA
Bill	PIWIL1	piwi like RNA-mediated silencing 1
Bill	VPS53	VPS53 subunit of GARP complex
Wing	NKAIN3	sodium/potassium transporting ATPase interacting 3
Wing	RB1	RB transcriptional corepressor 1
Wing	HS6ST3	heparan sulfate 6-O-sulfotransferase 3
Wing	MCPH1	microcephalin 1
Wing	TNKS	tankyrase
Wing	GPR68	G protein-coupled receptor 68
Wing	PTPRJ	protein tyrosine phosphatase, receptor type J
Wing	TUB	TUB bipartite transcription factor
Wing	ZNF804A	zinc finger protein 804A
Wing	GMPS	guanine monophosphate synthase
Wing	DUT	deoxyuridine triphosphatase
Wing	ERC2	ELKS/RAB6-interacting/CAST family member 2
Wing	DVL1	dishevelled segment polarity protein 1

## Sheet: Table S6
Table S6. Genes linked to SNPs associated with year or climate in female Hermit Thrush. SNPs were identified with GWAS on year or climate (specific variable shown in the "Response" column). Genes in linkage disequilibrium were identified using LD-annot.
Response	GeneID	Description
Year	LOC117008627	NA
Year	ADCYAP1R1	ADCYAP receptor type I
Year	PAXIP1	PAX interacting protein 1
Year	RBM33	RNA binding motif protein 33
Year	PTPRN2	protein tyrosine phosphatase receptor type N2
Year	ADARB2	adenosine deaminase RNA specific B2 (inactive)
Year	LOC117003266	NA
Year	SPAG6	sperm associated antigen 6
Year	MLLT10	MLLT10 histone lysine methyltransferase DOT1L cofactor
Year	CDK14	cyclin dependent kinase 14
Year	ICA1	islet cell autoantigen 1
Year	NXPH1	neurexophilin 1
Year	SCIN	scinderin
Year	CRPPA	CDP-L-ribitol pyrophosphorylase A
Year	CREB5	cAMP responsive element binding protein 5
Year	LOC116993544	NA
Year	ANO10	anoctamin 10
Year	DNAJC13	DnaJ heat shock protein family (Hsp40) member C13
Year	AVL9	AVL9 cell migration associated
Year	LOC117006373	NA
Year	ARPP21	cAMP regulated phosphoprotein 21
Year	CNTNAP2	Taeniopygia guttata contactin associated protein like 2 (CNTNAP2), mRNA.
Year	BRD9	bromodomain containing 9
Year	SLC66A2	solute carrier family 66 member 2
Year	NEDD9	neural precursor cell expressed, developmentally down-regulated 9
Year	SYCP2L	synaptonemal complex protein 2 like
Year	BMP6	bone morphogenetic protein 6
Year	GMDS	GDP-mannose 4,6-dehydratase
Year	LOC116992165	NA
Year	CDH9	cadherin 9
Year	MYO10	myosin X
Year	SEMA5A	semaphorin 5A
Year	ABCA13	ATP binding cassette subfamily A member 13
Year	GABBR2	gamma-aminobutyric acid type B receptor subunit 2
Year	ZNF407	zinc finger protein 407
Year	SPIRE1	spire type actin nucleation factor 1
Year	GNAL	G protein subunit alpha L
Year	LAMA1	laminin subunit alpha 1
Year	MAPRE2	microtubule associated protein RP/EB family member 2
Year	SPIDR	NA
Year	SNTG1	syntrophin gamma 1
Year	ATP6V1H	ATPase H+ transporting V1 subunit H
Year	ZNF704	zinc finger protein 704
Year	SAMD12	sterile alpha motif domain containing 12
Year	MTSS1	MTSS I-BAR domain containing 1
Year	FOXH1	NA
Year	EPHA6	EPH receptor A6
Year	RIOX2	ribosomal oxygenase 2
Year	CADM2	cell adhesion molecule 2
Year	TMPRSS15	transmembrane serine protease 15
Year	F5	autophagy related 3
Year	DLG2	discs large MAGUK scaffold protein 2
Year	CNTN5	contactin 5
Year	DCLK1	doublecortin like kinase 1
Year	GPC5	glypican 5
Year	GPC6	glypican 6
Year	UBAC2	UBA domain containing 2
Year	NALF1	family with sequence similarity 155 member A
Year	DHRSX	zinc finger BED-type containing 1
Year	ZBED1	zinc finger BED-type containing 1
Year	HERC2	HECT and RLD domain containing E3 ubiquitin protein ligase 2
Year	SLC9A4	sodium/hydrogen exchanger 4
Year	SH3RF3	SH3 domain containing ring finger 3
Year	MYO16	myosin XVI
Year	PDK3	pyruvate dehydrogenase kinase 3
Year	IL1RAPL1	interleukin 1 receptor accessory protein like 1
Year	KDM6A	NA
Year	ABCG1	ATP binding cassette subfamily G member 1
Year	RIPK4	receptor interacting serine/threonine kinase 4
Year	BACE2	beta-secretase 2
Year	PLCB1	phospholipase C beta 1
Year	LOC116994711	NA
Year	LOC116994499	NA
Year	LOC116994771	NA
Year	FSHR	follicle-stimulating hormone receptor
Year	SYT14	synaptotagmin 14
Year	MTA3	metastasis associated 1 family member 3
Year	CAMKMT	calmodulin-lysine N-methyltransferase
Year	CEP170	centrosomal protein 170
Year	SMYD3	SET and MYND domain containing 3
Year	FEZ2	fasciculation and elongation protein zeta 2
Year	PRKN	parkin RBR E3 ubiquitin protein ligase
Year	LYST	lysosomal trafficking regulator
Year	RYR2	ryanodine receptor 2
Year	UST	uronyl 2-sulfotransferase
Year	LOC116993511	NA
Year	STXBP5	syntaxin binding protein 5
Year	GRM1	glutamate metabotropic receptor 1
Year	MAP7	microtubule associated protein 7
Year	SYNE1	NA
Year	EPB41L2	erythrocyte membrane protein band 4.1 like 2
Year	PTPRK	protein tyrosine phosphatase receptor type K
Year	NKAIN2	sodium/potassium transporting ATPase interacting 2
Year	TRDN	triadin
Year	ARMC2	armadillo repeat containing 2
Year	EPHA7	EPH receptor A7
Year	LOC116994676	NA
Year	CFAP206	cilia and flagella associated protein 206
Year	SMIM8	small integral membrane protein 8
Year	SNX14	sorting nexin 14
Year	BCKDHB	branched chain keto acid dehydrogenase E1 subunit beta
Year	LOC116993478	NA
Year	MYO6	myosin VI
Year	EYS	NA
Year	KHDRBS2	KH RNA binding domain containing, signal transduction associated 2
Year	DST	dystonin
Year	CSMD1	CUB and Sushi multiple domains 1
Year	ARHGEF10	Rho guanine nucleotide exchange factor 10
Year	GREB1	growth regulating estrogen receptor binding 1
Year	ITSN2	intersectin 2
Year	MRPL19	Taeniopygia guttata mitochondrial ribosomal protein L19 (MRPL19), mRNA.
Year	LOC116993660	NA
Year	LOC116994221	NA
Year	LOC116994219	NA
Year	LOC116994223	NA
Year	DTNB	NA
Year	EXOC4	exocyst complex component 4
Year	HSPA14	heat shock protein family A (Hsp70) member 14
Year	MAGI2	membrane associated guanylate kinase, WW and PDZ domain containing 2
Year	PRKAR2B	protein kinase cAMP-dependent type II regulatory subunit beta
Year	COG5	component of oligomeric golgi complex 5
Year	GTPBP1	GTP binding protein 1
Year	LARGE1	LARGE xylosyl- and glucuronyltransferase 1
Year	BTBD11	NA
Year	TBXAS1	thromboxane A synthase 1
Year	NRCAM	neuronal cell adhesion molecule
Year	DOCK4	dedicator of cytokinesis 4
Year	KCND2	potassium voltage-gated channel subfamily D member 2
Year	CDK17	cyclin dependent kinase 17
Year	KITLG	KIT ligand
Year	PPFIA2	PTPRF interacting protein alpha 2
Year	SYT1	synaptotagmin 1
Year	TPH2	tryptophan hydroxylase 2
Year	HMGA2	high mobility group AT-hook 2
Year	TBK1	TANK binding kinase 1
Year	ANO6	anoctamin 6
Year	SHISAL1	shisa like 1
Year	GPR19	G protein-coupled receptor 19
Year	LRP6	LDL receptor related protein 6
Year	FAT4	FAT atypical cadherin 4
Year	CLGN	calmegin
Year	RNF150	ring finger protein 150
Year	INPP4B	inositol polyphosphate-4-phosphatase type II B
Year	GRID2	glutamate ionotropic receptor delta type subunit 2
Year	COL25A1	collagen type XXV alpha 1 chain
Year	FSTL5	follistatin like 5
Year	ANXA10	annexin A10
Year	SH3RF1	SH3 domain containing ring finger 1
Year	CLCN3	chloride voltage-gated channel 3
Year	MFAP3L	microfibril associated protein 3 like
Year	GALNTL6	polypeptide N-acetylgalactosaminyltransferase like 6
Year	TENM3	teneurin transmembrane protein 3
Year	WWC2	WW and C2 domain containing 2
Year	MTMR7	myotubularin related protein 7
Year	SEL1L3	SEL1L family member 3
Year	PPARGC1A	PPARG coactivator 1 alpha
Year	KCNIP4	potassium voltage-gated channel interacting protein 4
Year	WDR1	WD repeat domain 1
Year	SORCS2	sortilin related VPS10 domain containing receptor 2
Year	RGS12	regulator of G protein signaling 12
Year	CTBP1	C-terminal binding protein 1
Year	FOXN3	forkhead box N3
Year	EML5	EMAP like 5
Year	GTF2A1	general transcription factor IIA subunit 1
Year	SPTLC2	serine palmitoyltransferase long chain base subunit 2
Year	NPAS3	neuronal PAS domain protein 3
Year	DTD2	D-aminoacyl-tRNA deacylase 2
Year	STXBP6	syntaxin binding protein 6
Year	RYR3	ryanodine receptor 3
Year	GPR176	G protein-coupled receptor 176
Year	GPHN	gephyrin
Year	DPF3	double PHD fingers 3
Year	MGA	MAX dimerization protein MGA
Year	LOC116997211	NA
Year	ALX4	ALX homeobox 4
Year	EXT2	exostosin glycosyltransferase 2
Year	LRRC4C	leucine rich repeat containing 4C
Year	LRP5	LDL receptor related protein 5
Year	SERGEF	secretion regulating guanine nucleotide exchange factor
Year	KCNC1	potassium voltage-gated channel subfamily C member 1
Year	SBF2	SET binding factor 2
Year	SYT9	synaptotagmin 9
Year	ACADL	acyl-CoA dehydrogenase long chain
Year	NCKAP1	NCK associated protein 1
Year	COL3A1	collagen type III alpha 1 chain
Year	MAIP1	matrix AAA peptidase interacting protein 1
Year	ZDBF2	NA
Year	ZNF385B	zinc finger protein 385B
Year	CCDC141	coiled-coil domain containing 141
Year	RAPGEF4	Rap guanine nucleotide exchange factor 4
Year	LOC116998985	NA
Year	MYO3B	myosin IIIB
Year	ABCB11	ATP binding cassette subfamily B member 11
Year	SCN2A	sodium voltage-gated channel alpha subunit 2
Year	CLASP1	cytoplasmic linker associated protein 1
Year	SEMA5B	semaphorin 5B
Year	NCKAP5	NCK associated protein 5
Year	LOC116999008	NA
Year	PTPRE	protein tyrosine phosphatase receptor type E
Year	HSPA12A	heat shock protein family A (Hsp70) member 12A
Year	ARMH3	armadillo like helical domain containing 3
Year	WDFY4	WDFY family member 4
Year	ANTXRL	ANTXR like
Year	LRMDA	leucine rich melanocyte differentiation associated
Year	DLG5	discs large MAGUK scaffold protein 5
Year	BICC1	BicC family RNA binding protein 1
Year	JMJD1C	jumonji domain containing 1C
Year	HERC4	HECT and RLD domain containing E3 ubiquitin protein ligase 4
Year	CTNNA3	catenin alpha 3
Year	LOC116999943	NA
Year	LOC116999956	NA
Year	DAB1	DAB adaptor protein 1
Year	TTC39A	tetratricopeptide repeat domain 39A
Year	LOC116999979	NA
Year	ST3GAL3	ST3 beta-galactoside alpha-2,3-sialyltransferase 3
Year	COL24A1	NA
Year	UHMK1	U2AF homology motif kinase 1
Year	STAG1	stromal antigen 1
Year	SLC25A36	solute carrier family 25 member 36
Year	DLG1	discs large MAGUK scaffold protein 1
Year	FGF12	fibroblast growth factor 12
Year	MECOM	MDS1 and EVI1 complex locus
Year	BCHE	butyrylcholinesterase
Year	ZNF536	zinc finger protein 536
Year	EDC4	enhancer of mRNA decapping 4
Year	TMEM266	transmembrane protein 266
Year	TRPM1	transient receptor potential cation channel subfamily M member 1
Year	FAM189A1	endosomal transmembrane epsin interactor 2
Year	UNC13C	unc-13 homolog C
Year	ANKDD1A	ankyrin repeat and death domain containing 1A
Year	RAD18	RAD18 E3 ubiquitin protein ligase
Year	PDZRN3	PDZ domain containing ring finger 3
Year	TAFA1	TAFA chemokine like family member 1
Year	PTPRG	protein tyrosine phosphatase receptor type G
Year	FHIT	fragile histidine triad
Year	LOC117002493	NA
Year	LOC117002496	NA
Year	DCX	doublecortin
Year	LOC117003050	NA
Year	TENM1	teneurin transmembrane protein 1
Year	PCDH11X	NA
Year	SEPTIN8	septin 8
Year	SH3TC2	SH3 domain and tetratricopeptide repeats 2
Year	LOC117003390	NA
Year	RBFOX1	RNA binding fox-1 homolog 1
Year	SHISA9	shisa family member 9
Year	IQCK	IQ motif containing K
Year	LOC117003917	NA
Year	SDK1	sidekick cell adhesion molecule 1
Year	DIDO1	death inducer-obliterator 1
Year	PTPRT	protein tyrosine phosphatase receptor type T
Year	NDRG3	NDRG family member 3
Year	SSH1	slingshot protein phosphatase 1
Year	ZDHHC8	zinc finger DHHC-type containing 8
Year	DRG1	Taeniopygia guttata developmentally regulated GTP binding protein 1 (DRG1), mRNA.
Year	RSPH14	radial spoke head 14 homolog
Year	GNAZ	G protein subunit alpha z
Year	DNAH9	dynein axonemal heavy chain 9
Year	GAS7	growth arrest specific 7
Year	EVPL	NA
Year	GRB2	growth factor receptor bound protein 2
Year	TOM1L1	target of myb1 like 1 membrane trafficking protein
Year	STXBP4	syntaxin binding protein 4
Year	HLF	HLF transcription factor, PAR bZIP family member
Year	RHBDL3	rhomboid like 3
Year	LOC117005392	NA
Year	ABL1	ABL proto-oncogene 1, non-receptor tyrosine kinase
Year	CNTRL	centriolin
Year	PSMB7	proteasome 20S subunit beta 7
Year	EXOSC10	exosome component 10
Year	DHRS3	dehydrogenase/reductase 3
Year	CAMTA1	calmodulin binding transcription activator 1
Year	LEMD2	LEM domain containing 2
Year	SCUBE3	signal peptide, CUB domain and EGF like domain containing 3
Year	YRDC	yrdC N6-threonylcarbamoyltransferase domain containing
Year	SNX19	sorting nexin 19
Year	TMPRSS5	transmembrane serine protease 5
Year	LOC117008637	NA
Year	LOC117009647	NA
Year	LOC117011533	NA
Breeding Temp	WNT9A	Wnt family member 9A
Breeding Temp	VIPR1	vasoactive intestinal peptide receptor 1
Breeding Temp	ADARB2	adenosine deaminase RNA specific B2 (inactive)
Breeding Temp	CDK14	cyclin dependent kinase 14
Breeding Temp	ANKIB1	ankyrin repeat and IBR domain containing 1
Breeding Temp	OSBPL3	oxysterol binding protein like 3
Breeding Temp	RAB5A	RAB5A, member RAS oncogene family
Breeding Temp	ZNF385D	NA
Breeding Temp	TNS3	tensin 3
Breeding Temp	PHACTR1	phosphatase and actin regulator 1
Breeding Temp	BPHL	biphenyl hydrolase like
Breeding Temp	ZNF521	zinc finger protein 521
Breeding Temp	TAF4B	TATA-box binding protein associated factor 4b
Breeding Temp	CA8	carbonic anhydrase 8
Breeding Temp	SLCO5A1	solute carrier organic anion transporter family member 5A1
Breeding Temp	RALYL	RALY RNA binding protein like
Breeding Temp	COL14A1	collagen type XIV alpha 1 chain
Breeding Temp	CCN4	cellular communication network factor 4
Breeding Temp	COL22A1	collagen type XXII alpha 1 chain
Breeding Temp	PTK2	protein tyrosine kinase 2
Breeding Temp	LOC116999522	NA
Breeding Temp	IGSF3	immunoglobulin superfamily member 3
Breeding Temp	CADM2	cell adhesion molecule 2
Breeding Temp	ALCAM	activated leukocyte cell adhesion molecule
Breeding Temp	F5	autophagy related 3
Breeding Temp	GSK3B	glycogen synthase kinase 3 beta
Breeding Temp	DDX10	DEAD-box helicase 10
Breeding Temp	NUFIP1	nuclear FMR1 interacting protein 1
Breeding Temp	PCDH9	protocadherin 9
Breeding Temp	DACH1	dachshund family transcription factor 1
Breeding Temp	KLF12	Kruppel like factor 12
Breeding Temp	GPC6	glypican 6
Breeding Temp	OCA2	OCA2 melanosomal transmembrane protein
Breeding Temp	AFF3	AF4/FMR2 family member 3
Breeding Temp	MYO16	myosin XVI
Breeding Temp	CASK	calcium/calmodulin dependent serine protein kinase
Breeding Temp	PLCB4	phospholipase C beta 4
Breeding Temp	MDGA1	MAM domain containing glycosylphosphatidylinositol anchor 1
Breeding Temp	PLD5	phospholipase D family member 5
Breeding Temp	EIF2AK2	eukaryotic translation initiation factor 2 alpha kinase 2
Breeding Temp	PACRG	parkin coregulated
Breeding Temp	SLC35F3	solute carrier family 35 member F3
Breeding Temp	KATNA1	katanin catalytic subunit A1
Breeding Temp	ARHGAP18	Rho GTPase activating protein 18
Breeding Temp	LOC116993614	NA
Breeding Temp	PTPRK	protein tyrosine phosphatase receptor type K
Breeding Temp	HS3ST5	heparan sulfate-glucosamine 3-sulfotransferase 5
Breeding Temp	SLC16A10	solute carrier family 16 member 10
Breeding Temp	ASCC3	activating signal cointegrator 1 complex subunit 3
Breeding Temp	CEP162	centrosomal protein 162
Breeding Temp	MEI4	meiotic double-stranded break formation protein 4
Breeding Temp	EYS	NA
Breeding Temp	PUS7	pseudouridine synthase 7
Breeding Temp	LOC116995251	NA
Breeding Temp	OTOGL	otogelin like
Breeding Temp	PAWR	pro-apoptotic WT1 regulator
Breeding Temp	SYT1	synaptotagmin 1
Breeding Temp	CNTN1	contactin 1
Breeding Temp	CAPRIN2	caprin family member 2
Breeding Temp	BORCS5	BLOC-1 related complex subunit 5
Breeding Temp	PIK3C2G	phosphatidylinositol-4-phosphate 3-kinase catalytic subunit type 2 gamma
Breeding Temp	FAT4	FAT atypical cadherin 4
Breeding Temp	CDS1	CDP-diacylglycerol synthase 1
Breeding Temp	WDFY3	WD repeat and FYVE domain containing 3
Breeding Temp	ARHGAP24	Rho GTPase activating protein 24
Breeding Temp	RASGEF1B	RasGEF domain family member 1B
Breeding Temp	TNKS	tankyrase
Breeding Temp	FAT1	FAT atypical cadherin 1
Breeding Temp	DLC1	DLC1 Rho GTPase activating protein
Breeding Temp	CRACD	capping protein inhibiting regulator of actin dynamics
Breeding Temp	DACT1	dishevelled binding antagonist of beta catenin 1
Breeding Temp	PPP1R13B	protein phosphatase 1 regulatory subunit 13B
Breeding Temp	FOXN3	forkhead box N3
Breeding Temp	GALC	galactosylceramidase
Breeding Temp	MUC6	mucin 6, oligomeric mucus/gel-forming
Breeding Temp	ABCC8	ATP binding cassette subfamily C member 8
Breeding Temp	TUB	TUB bipartite transcription factor
Breeding Temp	SMIM38	NA
Breeding Temp	NAV2	neuron navigator 2
Breeding Temp	SPON1	spondin 1
Breeding Temp	ANO3	anoctamin 3
Breeding Temp	GULP1	GULP PTB domain containing engulfment adaptor 1
Breeding Temp	MYO3B	myosin IIIB
Breeding Temp	GYPC	glycophorin C (Gerbich blood group)
Breeding Temp	TMEM163	transmembrane protein 163
Breeding Temp	WBP1L	WW domain binding protein 1 like
Breeding Temp	SLC16A12	solute carrier family 16 member 12
Breeding Temp	STAMBPL1	STAM binding protein like 1
Breeding Temp	NRG3	neuregulin 3
Breeding Temp	OGDHL	oxoglutarate dehydrogenase like
Breeding Temp	PRKG1	protein kinase cGMP-dependent 1
Breeding Temp	CTNNA3	catenin alpha 3
Breeding Temp	NEGR1	neuronal growth regulator 1
Breeding Temp	ZRANB2	zinc finger RANBP2-type containing 2
Breeding Temp	LOC116999979	NA
Breeding Temp	ST6GALNAC3	ST6 N-acetylgalactosaminide alpha-2,6-sialyltransferase 3
Breeding Temp	TEDC1	tubulin epsilon and delta complex 1
Breeding Temp	SPSB4	NA
Breeding Temp	SLC9A9	solute carrier family 9 member A9
Breeding Temp	FGF12	fibroblast growth factor 12
Breeding Temp	SI	NA
Breeding Temp	WWOX	WW domain containing oxidoreductase
Breeding Temp	CDH13	cadherin 13
Breeding Temp	THSD4	thrombospondin type 1 domain containing 4
Breeding Temp	CGNL1	cingulin like 1
Breeding Temp	DIS3L	DIS3 like exosome 3'-5' exoribonuclease
Breeding Temp	SYNPR	synaptoporin
Breeding Temp	CACNA2D3	calcium voltage-gated channel auxiliary subunit alpha2delta 3
Breeding Temp	NOL8	nucleolar protein 8
Breeding Temp	LOC117002584	NA
Breeding Temp	TENM2	teneurin transmembrane protein 2
Breeding Temp	FSTL4	follistatin like 4
Breeding Temp	SPOCK1	SPARC (osteonectin), cwcv and kazal like domains proteoglycan 1
Breeding Temp	SGCD	sarcoglycan delta
Breeding Temp	TSHZ2	teashirt zinc finger homeobox 2
Breeding Temp	CDH4	cadherin 4
Breeding Temp	LOC117004148	NA
Breeding Temp	HPD	4-hydroxyphenylpyruvate dioxygenase
Breeding Temp	ARVCF	ARVCF delta catenin family member
Breeding Temp	RAB11FIP4	RAB11 family interacting protein 4
Breeding Temp	DENND1A	DENN domain containing 1A
Breeding Temp	BCAS3	BCAS3 microtubule associated cell migration factor
Breeding Temp	CAMTA1	calmodulin binding transcription activator 1
Breeding Temp	PRDM16	PR/SET domain 16
Breeding Temp	PKNOX2	PBX/knotted 1 homeobox 2
Breeding Temp	SART1	spliceosome associated factor 1, recruiter of U4/U6.U5 tri-snRNP
Wintering Temp	SMARCD3	NA
Wintering Temp	VIPR1	vasoactive intestinal peptide receptor 1
Wintering Temp	ADCYAP1R1	ADCYAP receptor type I
Wintering Temp	CRHR2	corticotropin releasing hormone receptor 2
Wintering Temp	LOC117005515	NA
Wintering Temp	PRKAG2	protein kinase AMP-activated non-catalytic subunit gamma 2
Wintering Temp	PTPRN2	protein tyrosine phosphatase receptor type N2
Wintering Temp	PARD3	par-3 family cell polarity regulator
Wintering Temp	NRP1	neuropilin 1
Wintering Temp	ARHGAP12	Rho GTPase activating protein 12
Wintering Temp	NEBL	nebulette
Wintering Temp	ZNF804B	zinc finger protein 804B
Wintering Temp	LOC117004230	NA
Wintering Temp	DGKB	diacylglycerol kinase beta
Wintering Temp	AGMO	alkylglycerol monooxygenase
Wintering Temp	TSPAN13	tetraspanin 13
Wintering Temp	CREB5	cAMP responsive element binding protein 5
Wintering Temp	CHN2	chimerin 2
Wintering Temp	WIPF3	WAS/WASL interacting protein family member 3
Wintering Temp	LOC116993544	NA
Wintering Temp	KCNH8	potassium voltage-gated channel subfamily H member 8
Wintering Temp	LOC116992350	NA
Wintering Temp	ZNF385D	NA
Wintering Temp	RARB	retinoic acid receptor beta
Wintering Temp	RBMS3	RNA binding motif single stranded interacting protein 3
Wintering Temp	NEK11	NIMA related kinase 11
Wintering Temp	CPNE4	copine 4
Wintering Temp	LANCL2	LanC like 2
Wintering Temp	POU6F2	POU class 6 homeobox 2
Wintering Temp	SLC9A3	solute carrier family 9 member A3
Wintering Temp	CDKAL1	CDK5 regulatory subunit associated protein 1 like 1
Wintering Temp	LOC117004696	NA
Wintering Temp	CAP2	cyclase associated actin cytoskeleton regulatory protein 2
Wintering Temp	PHACTR1	phosphatase and actin regulator 1
Wintering Temp	LOC116994675	NA
Wintering Temp	LY86	lymphocyte antigen 86
Wintering Temp	CDH9	cadherin 9
Wintering Temp	CTNND2	NA
Wintering Temp	LOC117007332	NA
Wintering Temp	ABCA13	ATP binding cassette subfamily A member 13
Wintering Temp	FHOD3	formin homology 2 domain containing 3
Wintering Temp	GABBR2	gamma-aminobutyric acid type B receptor subunit 2
Wintering Temp	LOC117004642	NA
Wintering Temp	CDH19	cadherin 19
Wintering Temp	RAB31	RAB31, member RAS oncogene family
Wintering Temp	RAB12	RAB12, member RAS oncogene family
Wintering Temp	PTPRM	protein tyrosine phosphatase receptor type M
Wintering Temp	DLGAP1	DLG associated protein 1
Wintering Temp	LPIN2	lipin 2
Wintering Temp	NOL4	nucleolar protein 4
Wintering Temp	SPIDR	NA
Wintering Temp	OPRK1	opioid receptor kappa 1
Wintering Temp	SLCO5A1	solute carrier organic anion transporter family member 5A1
Wintering Temp	NCOA2	nuclear receptor coactivator 2
Wintering Temp	LY96	lymphocyte antigen 96
Wintering Temp	ZFHX4	zinc finger homeobox 4
Wintering Temp	PEX2	peroxisomal biogenesis factor 2
Wintering Temp	LOC117008356	NA
Wintering Temp	RUNX1T1	RUNX1 partner transcriptional co-repressor 1
Wintering Temp	RIMS2	regulating synaptic membrane exocytosis 2
Wintering Temp	TRPS1	transcriptional repressor GATA binding 1
Wintering Temp	CCN4	cellular communication network factor 4
Wintering Temp	TRAPPC9	trafficking protein particle complex 9
Wintering Temp	PTK2	protein tyrosine kinase 2
Wintering Temp	TSNARE1	t-SNARE domain containing 1
Wintering Temp	CPSF1	cleavage and polyadenylation specific factor 1
Wintering Temp	EVA1C	eva-1 homolog C
Wintering Temp	C2CD3	C2 domain containing 3 centriole elongation regulator
Wintering Temp	RAB6A	RAB6A, member RAS oncogene family
Wintering Temp	EPHA3	EPH receptor A3
Wintering Temp	EPHA6	EPH receptor A6
Wintering Temp	HTR1F	5-hydroxytryptamine receptor 1F
Wintering Temp	CADM2	cell adhesion molecule 2
Wintering Temp	LOC117011144	NA
Wintering Temp	ROBO2	roundabout guidance receptor 2
Wintering Temp	LOC117011349	NA
Wintering Temp	ALCAM	activated leukocyte cell adhesion molecule
Wintering Temp	ATG3	autophagy related 3
Wintering Temp	LOC116992225	NA
Wintering Temp	TRPC6	transient receptor potential cation channel subfamily C member 6
Wintering Temp	CEP126	centrosomal protein 126
Wintering Temp	YAP1	Yes associated protein 1
Wintering Temp	GRIA4	glutamate ionotropic receptor AMPA type subunit 4
Wintering Temp	ATP8A2	ATPase phospholipid transporting 8A2
Wintering Temp	FLT1	fms related tyrosine kinase 1
Wintering Temp	NBEA	neurobeachin
Wintering Temp	TRPC4	transient receptor potential cation channel subfamily C member 4
Wintering Temp	LHFPL6	LHFPL tetraspan subfamily member 6
Wintering Temp	AKAP11	A-kinase anchoring protein 11
Wintering Temp	PCDH17	protocadherin 17
Wintering Temp	PCDH9	protocadherin 9
Wintering Temp	GPC5	glypican 5
Wintering Temp	GPC6	glypican 6
Wintering Temp	MBNL2	muscleblind like splicing regulator 2
Wintering Temp	CLYBL	Taeniopygia guttata citrate lyase beta like (CLYBL), mRNA.
Wintering Temp	ITGBL1	integrin subunit beta like 1
Wintering Temp	OCA2	OCA2 melanosomal transmembrane protein
Wintering Temp	CRACDL	KIAA1211 like
Wintering Temp	COL4A2	collagen type IV alpha 2 chain
Wintering Temp	PNPLA4	patatin like phospholipase domain containing 4
Wintering Temp	MID1	midline 1
Wintering Temp	FRMPD4	FERM and PDZ domain containing 4
Wintering Temp	CDKL5	cyclin dependent kinase like 5
Wintering Temp	IL1RAPL1	interleukin 1 receptor accessory protein like 1
Wintering Temp	DMD	dystrophin
Wintering Temp	DDX3X	DEAD-box helicase 3, X-linked
Wintering Temp	CASK	calcium/calmodulin dependent serine protein kinase
Wintering Temp	KCNJ6	potassium inwardly rectifying channel subfamily J member 6
Wintering Temp	DYRK1A	dual specificity tyrosine phosphorylation regulated kinase 1A
Wintering Temp	RCAN1	regulator of calcineurin 1
Wintering Temp	PSME4	proteasome activator subunit 4
Wintering Temp	ACYP2	acylphosphatase 2
Wintering Temp	MACROD2	NA
Wintering Temp	LOC116993576	NA
Wintering Temp	LOC116994385	NA
Wintering Temp	TRERF1	transcriptional regulating factor 1
Wintering Temp	PRKCE	protein kinase C epsilon
Wintering Temp	SOCS5	suppressor of cytokine signaling 5
Wintering Temp	RBKS	ribokinase
Wintering Temp	EIF2AK2	eukaryotic translation initiation factor 2 alpha kinase 2
Wintering Temp	RMDN2	regulator of microtubule dynamics 2
Wintering Temp	AFDN	afadin, adherens junction formation factor
Wintering Temp	WDR27	WD repeat domain 27
Wintering Temp	ARV1	ARV1 homolog, fatty acid homeostasis modulator
Wintering Temp	COG2	component of oligomeric golgi complex 2
Wintering Temp	GALNT2	polypeptide N-acetylgalactosaminyltransferase 2
Wintering Temp	RYR2	ryanodine receptor 2
Wintering Temp	CHRM3	cholinergic receptor muscarinic 3
Wintering Temp	RGS7	regulator of G protein signaling 7
Wintering Temp	EZR	ezrin
Wintering Temp	NOX3	NADPH oxidase 3
Wintering Temp	SYNE1	NA
Wintering Temp	ESR1	estrogen receptor 1
Wintering Temp	CCDC170	coiled-coil domain containing 170
Wintering Temp	MTHFD1L	methylenetetrahydrofolate dehydrogenase (NADP+ dependent) 1 like
Wintering Temp	PPP1R14C	protein phosphatase 1 regulatory inhibitor subunit 14C
Wintering Temp	LAMA2	laminin subunit alpha 2
Wintering Temp	RSPO3	R-spondin 3
Wintering Temp	NCOA7	nuclear receptor coactivator 7
Wintering Temp	FAM184A	family with sequence similarity 184 member A
Wintering Temp	NT5DC1	5'-nucleotidase domain containing 1
Wintering Temp	COL10A1	collagen, type X, alpha 1
Wintering Temp	HS3ST5	heparan sulfate-glucosamine 3-sulfotransferase 5
Wintering Temp	CDC40	cell division cycle 40
Wintering Temp	GRIK2	glutamate ionotropic receptor kainate type subunit 2
Wintering Temp	ASCC3	activating signal cointegrator 1 complex subunit 3
Wintering Temp	FUT9	fucosyltransferase 9
Wintering Temp	EPHA7	EPH receptor A7
Wintering Temp	FAM135A	family with sequence similarity 135 member A
Wintering Temp	RAB23	RAB23, member RAS oncogene family
Wintering Temp	CILK1	ciliogenesis associated kinase 1
Wintering Temp	ALKAL2	ALK and LTK ligand 2
Wintering Temp	ASAP2	ArfGAP with SH3 domain, ankyrin repeat and PH domain 2
Wintering Temp	LOC116993634	NA
Wintering Temp	RCAN2	regulator of calcineurin 2
Wintering Temp	PKHD1	PKHD1 ciliary IPT domain containing fibrocystin/polyductin
Wintering Temp	FAM167A	NA
Wintering Temp	LOC116994219	NA
Wintering Temp	LOC116994222	NA
Wintering Temp	PLXNA4	plexin A4
Wintering Temp	TAF3	TATA-box binding protein associated factor 3
Wintering Temp	GATA3	GATA binding protein 3
Wintering Temp	CELF2	CUGBP Elav-like family member 2
Wintering Temp	SEMA3A	semaphorin 3A
Wintering Temp	RELN	reelin
Wintering Temp	COG5	component of oligomeric golgi complex 5
Wintering Temp	TAFA5	TAFA chemokine like family member 5
Wintering Temp	ANO4	growth arrest specific 2 like 3
Wintering Temp	GRIN2B	glutamate ionotropic receptor NMDA type subunit 2B
Wintering Temp	XRCC6	X-ray repair cross complementing 6
Wintering Temp	TNRC6B	trinucleotide repeat containing adaptor 6B
Wintering Temp	LARGE1	LARGE xylosyl- and glucuronyltransferase 1
Wintering Temp	NRCAM	neuronal cell adhesion molecule
Wintering Temp	DOCK4	dedicator of cytokinesis 4
Wintering Temp	CTTNBP2	cortactin binding protein 2
Wintering Temp	LOC116995714	NA
Wintering Temp	ANKS1B	ankyrin repeat and sterile alpha motif domain containing 1B
Wintering Temp	FGD6	FYVE, RhoGEF and PH domain containing 6
Wintering Temp	KERA	keratocan
Wintering Temp	LRRIQ1	NA
Wintering Temp	SYT1	synaptotagmin 1
Wintering Temp	OSBPL8	oxysterol binding protein like 8
Wintering Temp	PTPRR	protein tyrosine phosphatase receptor type R
Wintering Temp	GXYLT1	glucoside xylosyltransferase 1
Wintering Temp	PDZRN4	PDZ domain containing ring finger 4
Wintering Temp	PTN	pleiotrophin
Wintering Temp	SCUBE1	signal peptide, CUB domain and EGF like domain containing 1
Wintering Temp	PHF21B	PHD finger protein 21B
Wintering Temp	ERC1	ELKS/RAB6-interacting/CAST family member 1
Wintering Temp	LMO3	LIM domain only 3
Wintering Temp	EPS8	epidermal growth factor receptor pathway substrate 8
Wintering Temp	BBS12	Bardet-Biedl syndrome 12
Wintering Temp	SLC7A11	solute carrier family 7 member 11
Wintering Temp	MAML3	mastermind like transcriptional coactivator 3
Wintering Temp	TBC1D9	TBC1 domain family member 9
Wintering Temp	PTPN13	protein tyrosine phosphatase non-receptor type 13
Wintering Temp	ARHGAP24	Rho GTPase activating protein 24
Wintering Temp	MMRN1	multimerin 1
Wintering Temp	CCSER1	coiled-coil serine rich protein 1
Wintering Temp	EPHA5	EPH receptor A5
Wintering Temp	TNKS	tankyrase
Wintering Temp	AADAT	aminoadipate aminotransferase
Wintering Temp	FAT1	FAT atypical cadherin 1
Wintering Temp	SGCZ	sarcoglycan zeta
Wintering Temp	DLC1	DLC1 Rho GTPase activating protein
Wintering Temp	TRMT9B	tRNA methyltransferase 9B (putative)
Wintering Temp	PCDH7	protocadherin 7
Wintering Temp	CCDC149	coiled-coil domain containing 149
Wintering Temp	KCNIP4	potassium voltage-gated channel interacting protein 4
Wintering Temp	LCORL	ligand dependent nuclear receptor corepressor like
Wintering Temp	C1QTNF7	C1q and TNF related 7
Wintering Temp	SORCS2	sortilin related VPS10 domain containing receptor 2
Wintering Temp	CTNNA2	catenin alpha 2
Wintering Temp	TRIM9	tripartite motif containing 9
Wintering Temp	HIF1A	hypoxia inducible factor 1 subunit alpha
Wintering Temp	SYT16	synaptotagmin 16
Wintering Temp	SYNE2	spectrin repeat containing nuclear envelope protein 2
Wintering Temp	ZFYVE21	zinc finger FYVE-type containing 21
Wintering Temp	TECPR2	tectonin beta-propeller repeat containing 2
Wintering Temp	PAPOLA	poly(A) polymerase alpha
Wintering Temp	ATG2B	autophagy related 2B
Wintering Temp	TRIP11	thyroid hormone receptor interactor 11
Wintering Temp	TDP1	tyrosyl-DNA phosphodiesterase 1
Wintering Temp	FOXN3	forkhead box N3
Wintering Temp	NRXN3	neurexin 3
Wintering Temp	SLC25A21	solute carrier family 25 member 21
Wintering Temp	NPAS3	neuronal PAS domain protein 3
Wintering Temp	HEATR5A	HEAT repeat containing 5A
Wintering Temp	PRKD1	protein kinase D1
Wintering Temp	NOVA1	NOVA alternative splicing regulator 1
Wintering Temp	GPHN	gephyrin
Wintering Temp	TMEM62	transmembrane protein 62
Wintering Temp	STARD9	NA
Wintering Temp	MAPKBP1	mitogen-activated protein kinase binding protein 1
Wintering Temp	LOC116997211	NA
Wintering Temp	PAMR1	peptidase domain containing associated with muscle regeneration 1
Wintering Temp	BRSK2	BR serine/threonine kinase 2
Wintering Temp	DEAF1	DEAF1 transcription factor
Wintering Temp	NAV2	neuron navigator 2
Wintering Temp	USP47	ubiquitin specific peptidase 47
Wintering Temp	SPON1	spondin 1
Wintering Temp	CCDC73	coiled-coil domain containing 73
Wintering Temp	LIN7C	lin-7 homolog C, crumbs cell polarity complex component
Wintering Temp	LOC116998795	NA
Wintering Temp	BARD1	BRCA1 associated RING domain 1
Wintering Temp	ZNF804A	zinc finger protein 804A
Wintering Temp	MYO1B	myosin IB
Wintering Temp	FAM117B	family with sequence similarity 117 member B
Wintering Temp	PARD3B	par-3 family cell polarity regulator beta
Wintering Temp	CERKL	ceramide kinase like
Wintering Temp	MYO3B	myosin IIIB
Wintering Temp	UBR3	ubiquitin protein ligase E3 component n-recognin 3
Wintering Temp	LRP2	LDL receptor related protein 2
Wintering Temp	KCNH7	potassium voltage-gated channel subfamily H member 7
Wintering Temp	CNTNAP5	contactin associated protein like 5
Wintering Temp	SEMA5B	semaphorin 5B
Wintering Temp	ADCY5	adenylate cyclase 5
Wintering Temp	LYPD1	LY6/PLAUR domain containing 1
Wintering Temp	MGAT5	alpha-1,6-mannosylglycoprotein 6-beta-N-acetylglucosaminyltransferase
Wintering Temp	TMEM163	transmembrane protein 163
Wintering Temp	SPOPL	speckle type BTB/POZ protein like
Wintering Temp	LOC116998849	NA
Wintering Temp	LOC116999158	NA
Wintering Temp	DMBT1	NA
Wintering Temp	GRK5	G protein-coupled receptor kinase 5
Wintering Temp	SLC18A2	solute carrier family 18 member A2
Wintering Temp	ATRNL1	attractin like 1
Wintering Temp	SH3PXD2A	SH3 and PX domains 2A
Wintering Temp	SLF2	SMC5-SMC6 complex localization factor 2
Wintering Temp	DNTT	DNA nucleotidylexotransferase
Wintering Temp	WDFY4	WDFY family member 4
Wintering Temp	MARCHF8	membrane associated ring-CH-type finger 8
Wintering Temp	DLG5	discs large MAGUK scaffold protein 5
Wintering Temp	CCSER2	coiled-coil serine rich protein 2
Wintering Temp	P4HA1	prolyl 4-hydroxylase subunit alpha 1
Wintering Temp	PCDH15	protocadherin related 15
Wintering Temp	CTNNA3	catenin alpha 3
Wintering Temp	LOC116999943	NA
Wintering Temp	ROR1	receptor tyrosine kinase like orphan receptor 1
Wintering Temp	GLIS1	GLIS family zinc finger 1
Wintering Temp	TXNDC12	thioredoxin domain containing 12
Wintering Temp	LOC116999979	NA
Wintering Temp	AKR1A1	aldo-keto reductase family 1 member A1
Wintering Temp	ST6GALNAC3	ST6 N-acetylgalactosaminide alpha-2,6-sialyltransferase 3
Wintering Temp	TTLL7	tubulin tyrosine ligase like 7
Wintering Temp	MCOLN3	mucolipin-3
Wintering Temp	COL24A1	NA
Wintering Temp	DR1	down-regulator of transcription 1
Wintering Temp	DPH5	diphthamide biosynthesis 5
Wintering Temp	NTNG1	netrin G1
Wintering Temp	RC3H1	ring finger and CCCH-type domains 1
Wintering Temp	FASLG	Fas ligand
Wintering Temp	PAPPA2	pappalysin 2
Wintering Temp	TNR	tenascin R
Wintering Temp	COL4A3	collagen type IV alpha 3 chain
Wintering Temp	FXR1	FMR1 autosomal homolog 1
Wintering Temp	TBL1XR1	transducin beta like 1 X-linked receptor 1
Wintering Temp	NLGN1	neuroligin 1
Wintering Temp	MECOM	MDS1 and EVI1 complex locus
Wintering Temp	RSRC1	arginine and serine rich coiled-coil 1
Wintering Temp	LOC117001520	NA
Wintering Temp	LOC117001466	NA
Wintering Temp	ZNF536	zinc finger protein 536
Wintering Temp	PLEKHF1	pleckstrin homology and FYVE domain containing 1
Wintering Temp	VSTM2B	V-set and transmembrane domain containing 2B
Wintering Temp	ZNF423	zinc finger protein 423
Wintering Temp	CDH13	cadherin 13
Wintering Temp	NEO1	neogenin 1
Wintering Temp	TLN2	talin 2
Wintering Temp	LOC117001849	NA
Wintering Temp	FGF7	fibroblast growth factor 7
Wintering Temp	AGBL1	ATP/GTP binding protein like 1
Wintering Temp	AKAP13	A-kinase anchoring protein 13
Wintering Temp	SV2B	synaptic vesicle glycoprotein 2B
Wintering Temp	LRRK1	leucine rich repeat kinase 1
Wintering Temp	MEGF11	multiple EGF like domains 11
Wintering Temp	LCTL	lactase like
Wintering Temp	SYNPR	synaptoporin
Wintering Temp	LOC117002593	NA
Wintering Temp	ARHGEF3	Rho guanine nucleotide exchange factor 3
Wintering Temp	ERC2	ELKS/RAB6-interacting/CAST family member 2
Wintering Temp	CACNA2D3	calcium voltage-gated channel auxiliary subunit alpha2delta 3
Wintering Temp	CACNA1D	calcium voltage-gated channel subunit alpha1 D
Wintering Temp	BSN	bassoon presynaptic cytomatrix protein
Wintering Temp	VGLL4	vestigial like family member 4
Wintering Temp	GPR50	G protein-coupled receptor 50
Wintering Temp	NLGN3	neuroligin 3
Wintering Temp	TENM1	teneurin transmembrane protein 1
Wintering Temp	GRIA3	glutamate ionotropic receptor AMPA type subunit 3
Wintering Temp	IL1RAPL2	interleukin 1 receptor accessory protein like 2
Wintering Temp	KLHL13	NA
Wintering Temp	PHF6	PHD finger protein 6
Wintering Temp	SH3BGRL	SH3 domain binding glutamate rich protein like
Wintering Temp	DOCK2	dedicator of cytokinesis 2
Wintering Temp	LOC117003627	NA
Wintering Temp	RAD50	RAD50 double strand break repair protein
Wintering Temp	FNIP1	folliculin interacting protein 1
Wintering Temp	FSTL4	follistatin like 4
Wintering Temp	LOC117003196	NA
Wintering Temp	CNOT6	CCR4-NOT transcription complex subunit 6
Wintering Temp	GRIA1	glutamate ionotropic receptor AMPA type subunit 1
Wintering Temp	EBF1	EBF transcription factor 1
Wintering Temp	SLC26A2	solute carrier family 26 member 2
Wintering Temp	JAKMIP2	janus kinase and microtubule interacting protein 2
Wintering Temp	RBFOX1	RNA binding fox-1 homolog 1
Wintering Temp	GRIN2A	glutamate ionotropic receptor NMDA type subunit 2A
Wintering Temp	SHISA9	shisa family member 9
Wintering Temp	PDXDC1	pyridoxal dependent decarboxylase domain containing 1
Wintering Temp	SDK1	sidekick cell adhesion molecule 1
Wintering Temp	SLC9A8	solute carrier family 9 member A8
Wintering Temp	TSHZ2	teashirt zinc finger homeobox 2
Wintering Temp	OSBPL2	oxysterol binding protein like 2
Wintering Temp	RALY	RALY heterogeneous nuclear ribonucleoprotein
Wintering Temp	SEPTIN5	septin 5
Wintering Temp	LOC117004709	NA
Wintering Temp	SEC14L1	SEC14 like lipid binding 1
Wintering Temp	BPTF	bromodomain PHD finger transcription factor
Wintering Temp	EXD3	exonuclease 3'-5' domain containing 3
Wintering Temp	LOC117005737	NA
Wintering Temp	COL27A1	NA
Wintering Temp	LOC117005526	NA
Wintering Temp	TTLL11	tubulin tyrosine ligase like 11
Wintering Temp	GARNL3	GTPase activating Rap/RanGAP domain like 3
Wintering Temp	LYRM9	LYR motif containing 9
Wintering Temp	NOS2	nitric oxide synthase 2
Wintering Temp	PIGL	phosphatidylinositol glycan anchor biosynthesis class L
Wintering Temp	NSRP1	nuclear speckle splicing regulatory protein 1
Wintering Temp	MDH2	malate dehydrogenase 2
Wintering Temp	CUX1	cut like homeobox 1
Wintering Temp	VPS13D	vacuolar protein sorting 13 homolog D
Wintering Temp	SRGAP2	NA
Wintering Temp	APOBEC2	apolipoprotein B mRNA editing enzyme catalytic subunit 2
Wintering Temp	LOC117007350	NA
Wintering Temp	UNC5D	unc-5 netrin receptor D
Wintering Temp	RFXANK	Taeniopygia guttata regulatory factor X associated ankyrin containing protein (RFXANK), transcript variant 1, mRNA.
Wintering Temp	DAP3	death associated protein 3
Wintering Temp	LOC117008719	NA
Wintering Temp	LOC117011533	NA
Wintering Temp	LOC117011582	NA
Wintering Temp	LOC117011587	NA
Wintering Precip	LOC116994303	NA
Wintering Precip	DLGAP1	DLG associated protein 1
Wintering Precip	STAU2	staufen double-stranded RNA binding protein 2
Wintering Precip	CYYR1	cysteine and tyrosine rich 1
Wintering Precip	SLC35F3	solute carrier family 35 member F3
Wintering Precip	PTPRR	protein tyrosine phosphatase receptor type R
Wintering Precip	MAML3	mastermind like transcriptional coactivator 3
Wintering Precip	NPAS3	neuronal PAS domain protein 3
Wintering Precip	UBXN4	UBX domain protein 4
Wintering Precip	GIPC2	GIPC PDZ domain containing family member 2
Wintering Precip	CHRNA7	cholinergic receptor nicotinic alpha 7 subunit
Wintering Precip	E4F1	E4F transcription factor 1
Wintering Precip	AK8	NA

## Sheet: Table S7
Table S7. TopGO results from GWAS in male Hermit Thrush. Only significant GO terms (p<0.05) are shown. "GO" column indicates the Gene Ontology domain (BP=Biological Process, CC=Cellular Component, MF=Molecular Function). "Response" column indicates which morphological trait, year, or climate variable was used to perform the GWAS. Genes were identified based on linkages to significant GWAS SNPs.
GO.ID	Term	Annotated	Significant	Expected	classic	GO	Response
GO:0010557	positive regulation of macromolecule biosynthetic process	1306	5	1.32	0.0051	BP	Tarsus
GO:0031328	positive regulation of cellular biosynthetic process	1338	5	1.36	0.0057	BP	Tarsus
GO:0009891	positive regulation of biosynthetic process	1351	5	1.37	0.006	BP	Tarsus
GO:0031325	positive regulation of cellular metabolic process	1620	5	1.64	0.0132	BP	Tarsus
GO:0010604	positive regulation of macromolecule metabolic process	1648	5	1.67	0.0143	BP	Tarsus
GO:0009893	positive regulation of metabolic process	1791	5	1.82	0.0203	BP	Tarsus
GO:0048731	system development	1891	5	1.92	0.0255	BP	Tarsus
GO:0048856	anatomical structure development	2724	6	2.76	0.0283	BP	Tarsus
GO:0032502	developmental process	2897	6	2.94	0.0383	BP	Tarsus
GO:0007275	multicellular organism development	2193	5	2.22	0.0467	BP	Tarsus
GO:0010468	regulation of gene expression	2202	5	2.23	0.0474	BP	Tarsus
GO:0120035	regulation of plasma membrane bounded cell projection organization	274	6	0.83	0.00014	BP	Bill
GO:0031344	regulation of cell projection organization	278	6	0.85	0.00015	BP	Bill
GO:0010975	regulation of neuron projection development	175	5	0.53	0.00016	BP	Bill
GO:0007267	cell-cell signaling	720	9	2.19	0.00018	BP	Bill
GO:0042391	regulation of membrane potential	190	5	0.58	0.00024	BP	Bill
GO:0007610	behavior	324	6	0.99	0.00035	BP	Bill
GO:0044057	regulation of system process	224	5	0.68	0.0005	BP	Bill
GO:0055085	transmembrane transport	757	8	2.3	0.00139	BP	Bill
GO:0003008	system process	781	8	2.38	0.0017	BP	Bill
GO:0034220	monoatomic ion transmembrane transport	463	6	1.41	0.00226	BP	Bill
GO:0098662	inorganic cation transmembrane transport	359	5	1.09	0.00408	BP	Bill
GO:1901701	cellular response to oxygen-containing compound	529	6	1.61	0.00441	BP	Bill
GO:0098655	monoatomic cation transmembrane transport	369	5	1.12	0.00459	BP	Bill
GO:0048666	neuron development	534	6	1.62	0.00462	BP	Bill
GO:0051130	positive regulation of cellular component organization	548	6	1.67	0.00524	BP	Bill
GO:0120036	plasma membrane bounded cell projection organization	757	7	2.3	0.00624	BP	Bill
GO:0030030	cell projection organization	768	7	2.34	0.00675	BP	Bill
GO:0098660	inorganic ion transmembrane transport	408	5	1.24	0.007	BP	Bill
GO:0030001	metal ion transport	426	5	1.3	0.00838	BP	Bill
GO:0006811	monoatomic ion transport	605	6	1.84	0.00844	BP	Bill
GO:0006468	protein phosphorylation	629	6	1.91	0.01015	BP	Bill
GO:0022008	neurogenesis	839	7	2.55	0.01084	BP	Bill
GO:0031175	neuron projection development	457	5	1.39	0.01117	BP	Bill
GO:0030182	neuron differentiation	675	6	2.05	0.0141	BP	Bill
GO:0006812	monoatomic cation transport	486	5	1.48	0.01432	BP	Bill
GO:1901700	response to oxygen-containing compound	691	6	2.1	0.0157	BP	Bill
GO:0051049	regulation of transport	695	6	2.11	0.01612	BP	Bill
GO:0016310	phosphorylation	722	6	2.2	0.01916	BP	Bill
GO:0048699	generation of neurons	724	6	2.2	0.0194	BP	Bill
GO:0006810	transport	2203	12	6.7	0.02034	BP	Bill
GO:0051234	establishment of localization	2322	12	7.07	0.03035	BP	Bill
GO:0048468	cell development	1314	8	4	0.03695	BP	Bill
GO:0065008	regulation of biological quality	1334	8	4.06	0.04	BP	Bill
GO:0043412	macromolecule modification	1591	9	4.84	0.04016	BP	Bill
GO:0007399	nervous system development	1120	7	3.41	0.04574	BP	Bill
GO:0071310	cellular response to organic substance	885	6	2.69	0.04629	BP	Bill
GO:0030054	cell junction	937	10	2.9	0.00031	CC	Bill
GO:0045202	synapse	629	8	1.95	0.00047	CC	Bill
GO:0016020	membrane	4155	20	12.87	0.00565	CC	Bill
GO:0031982	vesicle	874	7	2.71	0.0149	CC	Bill
GO:0005886	plasma membrane	2077	12	6.43	0.01525	CC	Bill
GO:0071944	cell periphery	2271	12	7.03	0.0302	CC	Bill
GO:0031410	cytoplasmic vesicle	804	6	2.49	0.0335	CC	Bill
GO:0097708	intracellular vesicle	809	6	2.5	0.0344	CC	Bill
GO:0098796	membrane protein complex	601	5	1.86	0.03506	CC	Bill
GO:0032991	protein-containing complex	2967	14	9.19	0.04402	CC	Bill
GO:0022857	transmembrane transporter activity	631	6	2.05	0.01413	MF	Bill
GO:0005215	transporter activity	680	6	2.2	0.01984	MF	Bill
GO:0032559	adenyl ribonucleotide binding	960	7	3.11	0.03035	MF	Bill
GO:0030554	adenyl nucleotide binding	1020	7	3.31	0.04053	MF	Bill
GO:0007399	nervous system development	1120	39	21.46	0.00012	BP	Year
GO:0048813	dendrite morphogenesis	62	7	1.19	0.00017	BP	Year
GO:0001654	eye development	223	13	4.27	0.00034	BP	Year
GO:0030900	forebrain development	223	13	4.27	0.00034	BP	Year
GO:0007423	sensory organ development	348	17	6.67	0.00035	BP	Year
GO:0150063	visual system development	225	13	4.31	0.00037	BP	Year
GO:0007275	multicellular organism development	2193	62	42.02	0.00038	BP	Year
GO:0043010	camera-type eye development	198	12	3.79	0.00041	BP	Year
GO:0048880	sensory system development	228	13	4.37	0.00042	BP	Year
GO:0060041	retina development in camera-type eye	96	8	1.84	0.00049	BP	Year
GO:0001764	neuron migration	100	8	1.92	0.00064	BP	Year
GO:0048667	cell morphogenesis involved in neuron differentiation	271	14	5.19	0.00069	BP	Year
GO:0007605	sensory perception of sound	82	7	1.57	0.00095	BP	Year
GO:0060322	head development	387	17	7.41	0.00117	BP	Year
GO:0050954	sensory perception of mechanical stimulus	88	7	1.69	0.00144	BP	Year
GO:0007420	brain development	361	16	6.92	0.00149	BP	Year
GO:0001775	cell activation	438	18	8.39	0.00178	BP	Year
GO:0021987	cerebral cortex development	69	6	1.32	0.002	BP	Year
GO:0021537	telencephalon development	147	9	2.82	0.00202	BP	Year
GO:0006813	potassium ion transport	120	8	2.3	0.0021	BP	Year
GO:0071805	potassium ion transmembrane transport	95	7	1.82	0.00225	BP	Year
GO:0007417	central nervous system development	484	19	9.27	0.00225	BP	Year
GO:0048666	neuron development	534	20	10.23	0.00298	BP	Year
GO:0007162	negative regulation of cell adhesion	127	8	2.43	0.00299	BP	Year
GO:0032989	cellular component morphogenesis	352	15	6.74	0.00306	BP	Year
GO:0050770	regulation of axonogenesis	52	5	1	0.00306	BP	Year
GO:0030155	regulation of cell adhesion	354	15	6.78	0.00322	BP	Year
GO:0048646	anatomical structure formation involved in morphogenesis	591	21	11.32	0.00436	BP	Year
GO:0048513	animal organ development	1455	41	27.88	0.00571	BP	Year
GO:0030154	cell differentiation	1922	51	36.82	0.00637	BP	Year
GO:0048869	cellular developmental process	1922	51	36.82	0.00637	BP	Year
GO:0034329	cell junction assembly	207	10	3.97	0.0064	BP	Year
GO:0031175	neuron projection development	457	17	8.76	0.00654	BP	Year
GO:0032501	multicellular organismal process	3241	78	62.1	0.00716	BP	Year
GO:0098742	cell-cell adhesion via plasma-membrane adhesion molecules	90	6	1.72	0.00748	BP	Year
GO:0051960	regulation of nervous system development	214	10	4.1	0.00802	BP	Year
GO:0023052	signaling	2911	71	55.77	0.00837	BP	Year
GO:0048812	neuron projection morphogenesis	286	12	5.48	0.00881	BP	Year
GO:0048856	anatomical structure development	2724	67	52.19	0.00911	BP	Year
GO:0007169	transmembrane receptor protein tyrosine kinase signaling pathway	324	13	6.21	0.0093	BP	Year
GO:0007165	signal transduction	2680	66	51.35	0.00952	BP	Year
GO:0008283	cell population proliferation	1553	42	29.75	0.01045	BP	Year
GO:0120039	plasma membrane bounded cell projection morphogenesis	294	12	5.63	0.01083	BP	Year
GO:0021543	pallium development	98	6	1.88	0.01117	BP	Year
GO:0032502	developmental process	2897	70	55.5	0.01137	BP	Year
GO:0048858	cell projection morphogenesis	296	12	5.67	0.01138	BP	Year
GO:0007154	cell communication	2966	71	56.83	0.01337	BP	Year
GO:0007409	axonogenesis	199	9	3.81	0.01422	BP	Year
GO:0045321	leukocyte activation	381	14	7.3	0.01455	BP	Year
GO:0048468	cell development	1314	36	25.18	0.01508	BP	Year
GO:0007600	sensory perception	201	9	3.85	0.0151	BP	Year
GO:0032990	cell part morphogenesis	308	12	5.9	0.0152	BP	Year
GO:0050767	regulation of neurogenesis	168	8	3.22	0.01536	BP	Year
GO:0034762	regulation of transmembrane transport	136	7	2.61	0.01551	BP	Year
GO:0072359	circulatory system development	583	19	11.17	0.0158	BP	Year
GO:1904062	regulation of monoatomic cation transmembrane transport	77	5	1.48	0.01587	BP	Year
GO:0051962	positive regulation of nervous system development	137	7	2.62	0.01609	BP	Year
GO:0120036	plasma membrane bounded cell projection organization	757	23	14.5	0.01776	BP	Year
GO:0010975	regulation of neuron projection development	175	8	3.35	0.01918	BP	Year
GO:0042330	taxis	175	8	3.35	0.01918	BP	Year
GO:0030030	cell projection organization	768	23	14.71	0.02069	BP	Year
GO:0034765	regulation of monoatomic ion transmembrane transport	83	5	1.59	0.0213	BP	Year
GO:0010810	regulation of cell-substrate adhesion	114	6	2.18	0.02209	BP	Year
GO:0050865	regulation of cell activation	253	10	4.85	0.02352	BP	Year
GO:0061564	axon development	217	9	4.16	0.02358	BP	Year
GO:1901888	regulation of cell junction assembly	116	6	2.22	0.02383	BP	Year
GO:0006812	monoatomic cation transport	486	16	9.31	0.02387	BP	Year
GO:0098655	monoatomic cation transmembrane transport	369	13	7.07	0.02482	BP	Year
GO:0048738	cardiac muscle tissue development	118	6	2.26	0.02565	BP	Year
GO:0048588	developmental cell growth	88	5	1.69	0.02665	BP	Year
GO:0007166	cell surface receptor signaling pathway	1291	34	24.73	0.03087	BP	Year
GO:0009653	anatomical structure morphogenesis	1339	35	25.65	0.0315	BP	Year
GO:0006468	protein phosphorylation	629	19	12.05	0.03181	BP	Year
GO:0050877	nervous system process	463	15	8.87	0.03199	BP	Year
GO:0048870	cell motility	805	23	15.42	0.03344	BP	Year
GO:0030001	metal ion transport	426	14	8.16	0.03396	BP	Year
GO:0008285	negative regulation of cell population proliferation	387	13	7.41	0.03467	BP	Year
GO:0016310	phosphorylation	722	21	13.83	0.03513	BP	Year
GO:0035295	tube development	596	18	11.42	0.03627	BP	Year
GO:0007416	synapse assembly	97	5	1.86	0.03829	BP	Year
GO:0014706	striated muscle tissue development	130	6	2.49	0.0386	BP	Year
GO:0048839	inner ear development	130	6	2.49	0.0386	BP	Year
GO:0016477	cell migration	730	21	13.99	0.03888	BP	Year
GO:0042063	gliogenesis	165	7	3.16	0.03917	BP	Year
GO:0007411	axon guidance	98	5	1.88	0.03974	BP	Year
GO:0010959	regulation of metal ion transport	131	6	2.51	0.03984	BP	Year
GO:0098609	cell-cell adhesion	355	12	6.8	0.03993	BP	Year
GO:0042127	regulation of cell population proliferation	1000	27	19.16	0.04081	BP	Year
GO:0007507	heart development	317	11	6.07	0.04108	BP	Year
GO:0097485	neuron projection guidance	99	5	1.9	0.04124	BP	Year
GO:0098662	inorganic cation transmembrane transport	359	12	6.88	0.04289	BP	Year
GO:0061351	neural precursor cell proliferation	102	5	1.95	0.04591	BP	Year
GO:0046649	lymphocyte activation	324	11	6.21	0.04682	BP	Year
GO:0006935	chemotaxis	173	7	3.31	0.04846	BP	Year
GO:0050769	positive regulation of neurogenesis	104	5	1.99	0.0492	BP	Year
GO:0023061	signal release	211	8	4.04	0.04981	BP	Year
GO:0005912	adherens junction	62	7	1.17	0.00015	CC	Year
GO:0030054	cell junction	937	32	17.61	0.00057	CC	Year
GO:0005911	cell-cell junction	216	12	4.06	0.00075	CC	Year
GO:0008076	voltage-gated potassium channel complex	52	5	0.98	0.00282	CC	Year
GO:0016020	membrane	4155	96	78.11	0.0035	CC	Year
GO:0043005	neuron projection	441	17	8.29	0.00381	CC	Year
GO:0042995	cell projection	925	29	17.39	0.00391	CC	Year
GO:0098590	plasma membrane region	520	19	9.78	0.00405	CC	Year
GO:0034705	potassium channel complex	58	5	1.09	0.00454	CC	Year
GO:0070161	anchoring junction	308	13	5.79	0.0053	CC	Year
GO:0045121	membrane raft	119	7	2.24	0.00705	CC	Year
GO:0098857	membrane microdomain	119	7	2.24	0.00705	CC	Year
GO:0045202	synapse	629	21	11.82	0.00712	CC	Year
GO:0120025	plasma membrane bounded cell projection	894	27	16.81	0.0088	CC	Year
GO:0034703	cation channel complex	103	6	1.94	0.01289	CC	Year
GO:0030017	sarcomere	80	5	1.5	0.01715	CC	Year
GO:0030016	myofibril	88	5	1.65	0.02482	CC	Year
GO:0043292	contractile fiber	92	5	1.73	0.02936	CC	Year
GO:0062023	collagen-containing extracellular matrix	96	5	1.8	0.0344	CC	Year
GO:0016323	basolateral plasma membrane	101	5	1.9	0.04142	CC	Year
GO:0045296	cadherin binding	26	5	0.49	0.00011	MF	Year
GO:0098772	molecular function regulator activity	873	29	16.59	0.00196	MF	Year
GO:0030695	GTPase regulator activity	265	12	5.04	0.00459	MF	Year
GO:0060589	nucleoside-triphosphatase regulator activity	265	12	5.04	0.00459	MF	Year
GO:0140677	molecular function activator activity	447	17	8.5	0.00487	MF	Year
GO:0005096	GTPase activator activity	123	7	2.34	0.00889	MF	Year
GO:0016773	phosphotransferase activity, alcohol group as acceptor	490	17	9.31	0.01173	MF	Year
GO:0004672	protein kinase activity	418	15	7.94	0.01325	MF	Year
GO:0016301	kinase activity	523	17	9.94	0.021	MF	Year
GO:0030234	enzyme regulator activity	606	19	11.52	0.02113	MF	Year
GO:0005102	signaling receptor binding	583	18	11.08	0.02809	MF	Year
GO:0015079	potassium ion transmembrane transporter activity	92	5	1.75	0.03058	MF	Year
GO:0019900	kinase binding	388	13	7.37	0.03342	MF	Year
GO:0005515	protein binding	4797	103	91.18	0.03888	MF	Year
GO:0004674	protein serine/threonine kinase activity	249	9	4.73	0.04783	MF	Year
GO:0016772	transferase activity, transferring phosphorus-containing groups	623	18	11.84	0.04886	MF	Year
GO:0021987	cerebral cortex development	69	8	1.63	0.0002	BP	Breeding Temp
GO:0120036	plasma membrane bounded cell projection organization	757	33	17.83	0.00038	BP	Breeding Temp
GO:0030030	cell projection organization	768	33	18.09	0.00049	BP	Breeding Temp
GO:0007626	locomotory behavior	121	10	2.85	0.00055	BP	Breeding Temp
GO:0006811	monoatomic ion transport	605	27	14.25	0.00095	BP	Breeding Temp
GO:0030001	metal ion transport	426	21	10.03	0.00106	BP	Breeding Temp
GO:0008344	adult locomotory behavior	50	6	1.18	0.00106	BP	Breeding Temp
GO:0098742	cell-cell adhesion via plasma-membrane adhesion molecules	90	8	2.12	0.00123	BP	Breeding Temp
GO:0051403	stress-activated MAPK cascade	116	9	2.73	0.00162	BP	Breeding Temp
GO:0046824	positive regulation of nucleocytoplasmic transport	38	5	0.9	0.00184	BP	Breeding Temp
GO:0060322	head development	387	19	9.12	0.00192	BP	Breeding Temp
GO:0021543	pallium development	98	8	2.31	0.00212	BP	Breeding Temp
GO:0031098	stress-activated protein kinase signaling cascade	121	9	2.85	0.00217	BP	Breeding Temp
GO:0030900	forebrain development	223	13	5.25	0.00233	BP	Breeding Temp
GO:0006812	monoatomic cation transport	486	22	11.45	0.00239	BP	Breeding Temp
GO:0021537	telencephalon development	147	10	3.46	0.00244	BP	Breeding Temp
GO:0030534	adult behavior	79	7	1.86	0.00251	BP	Breeding Temp
GO:0048731	system development	1891	62	44.54	0.00254	BP	Breeding Temp
GO:0034220	monoatomic ion transmembrane transport	463	21	10.91	0.00293	BP	Breeding Temp
GO:0048812	neuron projection morphogenesis	286	15	6.74	0.00308	BP	Breeding Temp
GO:0120039	plasma membrane bounded cell projection morphogenesis	294	15	6.93	0.00398	BP	Breeding Temp
GO:0007610	behavior	324	16	7.63	0.00409	BP	Breeding Temp
GO:0022008	neurogenesis	839	32	19.76	0.00414	BP	Breeding Temp
GO:0048858	cell projection morphogenesis	296	15	6.97	0.00424	BP	Breeding Temp
GO:0048667	cell morphogenesis involved in neuron differentiation	271	14	6.38	0.00479	BP	Breeding Temp
GO:0001508	action potential	67	6	1.58	0.0048	BP	Breeding Temp
GO:0007417	central nervous system development	484	21	11.4	0.00491	BP	Breeding Temp
GO:0007420	brain development	361	17	8.5	0.00502	BP	Breeding Temp
GO:0061564	axon development	217	12	5.11	0.00518	BP	Breeding Temp
GO:0044782	cilium organization	221	12	5.21	0.00598	BP	Breeding Temp
GO:0048699	generation of neurons	724	28	17.05	0.00608	BP	Breeding Temp
GO:0032990	cell part morphogenesis	308	15	7.25	0.0061	BP	Breeding Temp
GO:0007613	memory	50	5	1.18	0.00619	BP	Breeding Temp
GO:0098655	monoatomic cation transmembrane transport	369	17	8.69	0.00623	BP	Breeding Temp
GO:0016477	cell migration	730	28	17.19	0.00679	BP	Breeding Temp
GO:0000902	cell morphogenesis	468	20	11.02	0.00707	BP	Breeding Temp
GO:0007399	nervous system development	1120	39	26.38	0.00733	BP	Breeding Temp
GO:0007409	axonogenesis	199	11	4.69	0.00735	BP	Breeding Temp
GO:0009653	anatomical structure morphogenesis	1339	45	31.54	0.00742	BP	Breeding Temp
GO:0007154	cell communication	2966	87	69.86	0.00744	BP	Breeding Temp
GO:0002062	chondrocyte differentiation	74	6	1.74	0.00779	BP	Breeding Temp
GO:0007411	axon guidance	98	7	2.31	0.00824	BP	Breeding Temp
GO:0097485	neuron projection guidance	99	7	2.33	0.0087	BP	Breeding Temp
GO:0032989	cellular component morphogenesis	352	16	8.29	0.0089	BP	Breeding Temp
GO:0001764	neuron migration	100	7	2.36	0.00917	BP	Breeding Temp
GO:0007254	JNK cascade	78	6	1.84	0.00999	BP	Breeding Temp
GO:0032501	multicellular organismal process	3241	93	76.34	0.01001	BP	Breeding Temp
GO:0098662	inorganic cation transmembrane transport	359	16	8.46	0.01063	BP	Breeding Temp
GO:0072073	kidney epithelium development	103	7	2.43	0.01071	BP	Breeding Temp
GO:0031175	neuron projection development	457	19	10.76	0.01132	BP	Breeding Temp
GO:1900180	regulation of protein localization to nucleus	81	6	1.91	0.01192	BP	Breeding Temp
GO:0120031	plasma membrane bounded cell projection assembly	303	14	7.14	0.01229	BP	Breeding Temp
GO:0032874	positive regulation of stress-activated MAPK cascade	59	5	1.39	0.01235	BP	Breeding Temp
GO:0099173	postsynapse organization	82	6	1.93	0.01262	BP	Breeding Temp
GO:0035295	tube development	596	23	14.04	0.01295	BP	Breeding Temp
GO:0048589	developmental growth	336	15	7.91	0.01301	BP	Breeding Temp
GO:0030031	cell projection assembly	307	14	7.23	0.01366	BP	Breeding Temp
GO:0023052	signaling	2911	84	68.57	0.01395	BP	Breeding Temp
GO:0070304	positive regulation of stress-activated protein kinase signaling cascade	61	5	1.44	0.01413	BP	Breeding Temp
GO:0048813	dendrite morphogenesis	62	5	1.46	0.01509	BP	Breeding Temp
GO:0007155	cell adhesion	606	23	14.27	0.01552	BP	Breeding Temp
GO:0030182	neuron differentiation	675	25	15.9	0.01566	BP	Breeding Temp
GO:0007160	cell-matrix adhesion	111	7	2.61	0.0157	BP	Breeding Temp
GO:0098660	inorganic ion transmembrane transport	408	17	9.61	0.01591	BP	Breeding Temp
GO:0065007	biological regulation	5654	148	133.18	0.01742	BP	Breeding Temp
GO:0030336	negative regulation of cell migration	140	8	3.3	0.01749	BP	Breeding Temp
GO:0001952	regulation of cell-matrix adhesion	65	5	1.53	0.01821	BP	Breeding Temp
GO:0046822	regulation of nucleocytoplasmic transport	65	5	1.53	0.01821	BP	Breeding Temp
GO:0072080	nephron tubule development	66	5	1.55	0.01933	BP	Breeding Temp
GO:0008285	negative regulation of cell population proliferation	387	16	9.12	0.02035	BP	Breeding Temp
GO:0007275	multicellular organism development	2193	65	51.66	0.02036	BP	Breeding Temp
GO:0048705	skeletal system morphogenesis	144	8	3.39	0.02036	BP	Breeding Temp
GO:0008584	male gonad development	68	5	1.6	0.02172	BP	Breeding Temp
GO:0046546	development of primary male sexual characteristics	68	5	1.6	0.02172	BP	Breeding Temp
GO:0070848	response to growth factor	358	15	8.43	0.02187	BP	Breeding Temp
GO:1903046	meiotic cell cycle process	93	6	2.19	0.02224	BP	Breeding Temp
GO:0048870	cell motility	805	28	18.96	0.02305	BP	Breeding Temp
GO:2000146	negative regulation of cell motility	148	8	3.49	0.02356	BP	Breeding Temp
GO:0001657	ureteric bud development	70	5	1.65	0.0243	BP	Breeding Temp
GO:0060271	cilium assembly	207	10	4.88	0.02443	BP	Breeding Temp
GO:0008283	cell population proliferation	1553	48	36.58	0.02491	BP	Breeding Temp
GO:0070588	calcium ion transmembrane transport	150	8	3.53	0.02528	BP	Breeding Temp
GO:0061326	renal tubule development	71	5	1.67	0.02565	BP	Breeding Temp
GO:0072163	mesonephric epithelium development	71	5	1.67	0.02565	BP	Breeding Temp
GO:0072164	mesonephric tubule development	71	5	1.67	0.02565	BP	Breeding Temp
GO:0048666	neuron development	534	20	12.58	0.02648	BP	Breeding Temp
GO:0001823	mesonephros development	72	5	1.7	0.02706	BP	Breeding Temp
GO:0009987	cellular process	8282	202	195.08	0.02755	BP	Breeding Temp
GO:0000165	MAPK cascade	337	14	7.94	0.02802	BP	Breeding Temp
GO:0120035	regulation of plasma membrane bounded cell projection organization	274	12	6.45	0.0285	BP	Breeding Temp
GO:0040013	negative regulation of locomotion	154	8	3.63	0.02899	BP	Breeding Temp
GO:0048736	appendage development	126	7	2.97	0.02915	BP	Breeding Temp
GO:0060173	limb development	126	7	2.97	0.02915	BP	Breeding Temp
GO:0006814	sodium ion transport	99	6	2.33	0.02915	BP	Breeding Temp
GO:0001822	kidney development	185	9	4.36	0.03072	BP	Breeding Temp
GO:0031344	regulation of cell projection organization	278	12	6.55	0.03139	BP	Breeding Temp
GO:0055085	transmembrane transport	757	26	17.83	0.03224	BP	Breeding Temp
GO:0048511	rhythmic process	129	7	3.04	0.03255	BP	Breeding Temp
GO:0072006	nephron development	102	6	2.4	0.03309	BP	Breeding Temp
GO:0048565	digestive tract development	76	5	1.79	0.03316	BP	Breeding Temp
GO:0072359	circulatory system development	583	21	13.73	0.03368	BP	Breeding Temp
GO:0006470	protein dephosphorylation	103	6	2.43	0.03447	BP	Breeding Temp
GO:0051321	meiotic cell cycle	103	6	2.43	0.03447	BP	Breeding Temp
GO:0071363	cellular response to growth factor stimulus	348	14	8.2	0.03541	BP	Breeding Temp
GO:0042391	regulation of membrane potential	190	9	4.48	0.03555	BP	Breeding Temp
GO:0001763	morphogenesis of a branching structure	132	7	3.11	0.03622	BP	Breeding Temp
GO:0033002	muscle cell proliferation	105	6	2.47	0.03735	BP	Breeding Temp
GO:0035107	appendage morphogenesis	105	6	2.47	0.03735	BP	Breeding Temp
GO:0035108	limb morphogenesis	105	6	2.47	0.03735	BP	Breeding Temp
GO:0071560	cellular response to transforming growth factor beta stimulus	134	7	3.16	0.03881	BP	Breeding Temp
GO:0006793	phosphorus metabolic process	1215	38	28.62	0.03897	BP	Breeding Temp
GO:0007166	cell surface receptor signaling pathway	1291	40	30.41	0.03909	BP	Breeding Temp
GO:0072001	renal system development	194	9	4.57	0.03978	BP	Breeding Temp
GO:0003013	circulatory system process	225	10	5.3	0.03996	BP	Breeding Temp
GO:0051093	negative regulation of developmental process	456	17	10.74	0.04062	BP	Breeding Temp
GO:0098609	cell-cell adhesion	355	14	8.36	0.04079	BP	Breeding Temp
GO:0140013	meiotic nuclear division	81	5	1.91	0.04192	BP	Breeding Temp
GO:0008406	gonad development	108	6	2.54	0.04196	BP	Breeding Temp
GO:0007165	signal transduction	2680	75	63.13	0.04299	BP	Breeding Temp
GO:0060560	developmental growth involved in morphogenesis	109	6	2.57	0.04357	BP	Breeding Temp
GO:0016358	dendrite development	110	6	2.59	0.04521	BP	Breeding Temp
GO:0045137	development of primary sexual characteristics	110	6	2.59	0.04521	BP	Breeding Temp
GO:0055123	digestive system development	83	5	1.96	0.04577	BP	Breeding Temp
GO:0072009	nephron epithelium development	83	5	1.96	0.04577	BP	Breeding Temp
GO:0071559	response to transforming growth factor beta	139	7	3.27	0.04581	BP	Breeding Temp
GO:0045596	negative regulation of cell differentiation	328	13	7.73	0.04613	BP	Breeding Temp
GO:0046661	male sex differentiation	84	5	1.98	0.04778	BP	Breeding Temp
GO:0034702	monoatomic ion channel complex	165	11	3.94	0.002	CC	Breeding Temp
GO:0034703	cation channel complex	103	8	2.46	0.0032	CC	Breeding Temp
GO:0042995	cell projection	925	35	22.09	0.0039	CC	Breeding Temp
GO:0098552	side of membrane	184	11	4.4	0.0046	CC	Breeding Temp
GO:0098982	GABA-ergic synapse	48	5	1.15	0.0055	CC	Breeding Temp
GO:0008076	voltage-gated potassium channel complex	52	5	1.24	0.0078	CC	Breeding Temp
GO:0005856	cytoskeleton	1148	40	27.42	0.0084	CC	Breeding Temp
GO:0034705	potassium channel complex	58	5	1.39	0.0122	CC	Breeding Temp
GO:1902495	transmembrane transporter complex	211	11	5.04	0.0123	CC	Breeding Temp
GO:0098797	plasma membrane protein complex	270	13	6.45	0.0127	CC	Breeding Temp
GO:0120025	plasma membrane bounded cell projection	894	32	21.35	0.0128	CC	Breeding Temp
GO:0005886	plasma membrane	2077	64	49.61	0.0131	CC	Breeding Temp
GO:0030054	cell junction	937	33	22.38	0.0143	CC	Breeding Temp
GO:0098978	glutamatergic synapse	218	11	5.21	0.0154	CC	Breeding Temp
GO:1990351	transporter complex	224	11	5.35	0.0185	CC	Breeding Temp
GO:0071944	cell periphery	2271	68	54.24	0.0194	CC	Breeding Temp
GO:0097060	synaptic membrane	144	8	3.44	0.022	CC	Breeding Temp
GO:0098794	postsynapse	262	12	6.26	0.0232	CC	Breeding Temp
GO:0045202	synapse	629	23	15.02	0.0267	CC	Breeding Temp
GO:0016020	membrane	4155	113	99.25	0.0337	CC	Breeding Temp
GO:0043005	neuron projection	441	17	10.53	0.0348	CC	Breeding Temp
GO:0015075	monoatomic ion transmembrane transporter activity	433	23	10.46	0.00031	MF	Breeding Temp
GO:0022890	inorganic cation transmembrane transporter activity	332	19	8.02	0.00042	MF	Breeding Temp
GO:1901702	salt transmembrane transporter activity	342	19	8.26	0.0006	MF	Breeding Temp
GO:0030695	GTPase regulator activity	265	16	6.4	0.00067	MF	Breeding Temp
GO:0060589	nucleoside-triphosphatase regulator activity	265	16	6.4	0.00067	MF	Breeding Temp
GO:0008324	monoatomic cation transmembrane transporter activity	351	19	8.48	0.00082	MF	Breeding Temp
GO:0005085	guanyl-nucleotide exchange factor activity	147	11	3.55	0.00084	MF	Breeding Temp
GO:0005216	monoatomic ion channel activity	256	15	6.18	0.00134	MF	Breeding Temp
GO:0015318	inorganic molecular entity transmembrane transporter activity	399	20	9.64	0.00155	MF	Breeding Temp
GO:0005261	monoatomic cation channel activity	189	12	4.56	0.00207	MF	Breeding Temp
GO:0015085	calcium ion transmembrane transporter activity	79	7	1.91	0.00289	MF	Breeding Temp
GO:0015267	channel activity	284	15	6.86	0.00365	MF	Breeding Temp
GO:0022803	passive transmembrane transporter activity	284	15	6.86	0.00365	MF	Breeding Temp
GO:0005262	calcium channel activity	63	6	1.52	0.004	MF	Breeding Temp
GO:0016772	transferase activity, transferring phosphorus-containing groups	623	25	15.05	0.00823	MF	Breeding Temp
GO:0004672	protein kinase activity	418	18	10.09	0.01235	MF	Breeding Temp
GO:0016773	phosphotransferase activity, alcohol group as acceptor	490	20	11.83	0.01477	MF	Breeding Temp
GO:0022857	transmembrane transporter activity	631	24	15.24	0.01755	MF	Breeding Temp
GO:0016301	kinase activity	523	20	12.63	0.02762	MF	Breeding Temp
GO:0005515	protein binding	4797	130	115.85	0.02928	MF	Breeding Temp
GO:0098772	molecular function regulator activity	873	30	21.08	0.02978	MF	Breeding Temp
GO:0022839	monoatomic ion gated channel activity	180	9	4.35	0.03031	MF	Breeding Temp
GO:0022836	gated channel activity	181	9	4.37	0.03126	MF	Breeding Temp
GO:0005244	voltage-gated monoatomic ion channel activity	102	6	2.46	0.03672	MF	Breeding Temp
GO:0005215	transporter activity	680	24	16.42	0.03825	MF	Breeding Temp
GO:0004674	protein serine/threonine kinase activity	249	11	6.01	0.03889	MF	Breeding Temp
GO:0022832	voltage-gated channel activity	104	6	2.51	0.03979	MF	Breeding Temp
GO:0048856	anatomical structure development	2724	54	35.3	0.00017	BP	Wintering Temp
GO:0048731	system development	1891	41	24.51	0.00026	BP	Wintering Temp
GO:0032501	multicellular organismal process	3241	60	42.01	0.00041	BP	Wintering Temp
GO:0032502	developmental process	2897	55	37.55	0.00047	BP	Wintering Temp
GO:0048870	cell motility	805	22	10.43	0.00057	BP	Wintering Temp
GO:0035295	tube development	596	18	7.72	0.00061	BP	Wintering Temp
GO:0030155	regulation of cell adhesion	354	13	4.59	0.00064	BP	Wintering Temp
GO:0007275	multicellular organism development	2193	44	28.42	0.00083	BP	Wintering Temp
GO:0016477	cell migration	730	20	9.46	0.00102	BP	Wintering Temp
GO:0035239	tube morphogenesis	474	15	6.14	0.00114	BP	Wintering Temp
GO:0040011	locomotion	594	17	7.7	0.00159	BP	Wintering Temp
GO:0010975	regulation of neuron projection development	175	8	2.27	0.00192	BP	Wintering Temp
GO:0051129	negative regulation of cellular component organization	357	12	4.63	0.00221	BP	Wintering Temp
GO:0001505	regulation of neurotransmitter levels	74	5	0.96	0.00265	BP	Wintering Temp
GO:0030334	regulation of cell migration	470	14	6.09	0.00293	BP	Wintering Temp
GO:0009653	anatomical structure morphogenesis	1339	29	17.35	0.00298	BP	Wintering Temp
GO:0006836	neurotransmitter transport	78	5	1.01	0.00333	BP	Wintering Temp
GO:0048666	neuron development	534	15	6.92	0.00363	BP	Wintering Temp
GO:0050789	regulation of biological process	5477	85	70.99	0.00382	BP	Wintering Temp
GO:0065007	biological regulation	5654	87	73.28	0.00408	BP	Wintering Temp
GO:0002009	morphogenesis of an epithelium	291	10	3.77	0.00441	BP	Wintering Temp
GO:2000145	regulation of cell motility	495	14	6.42	0.00466	BP	Wintering Temp
GO:0048729	tissue morphogenesis	347	11	4.5	0.00524	BP	Wintering Temp
GO:0048518	positive regulation of biological process	3041	53	39.41	0.00549	BP	Wintering Temp
GO:0030154	cell differentiation	1922	37	24.91	0.00554	BP	Wintering Temp
GO:0048869	cellular developmental process	1922	37	24.91	0.00554	BP	Wintering Temp
GO:0007162	negative regulation of cell adhesion	127	6	1.65	0.00603	BP	Wintering Temp
GO:0031175	neuron projection development	457	13	5.92	0.00608	BP	Wintering Temp
GO:0098609	cell-cell adhesion	355	11	4.6	0.0062	BP	Wintering Temp
GO:0007166	cell surface receptor signaling pathway	1291	27	16.73	0.00691	BP	Wintering Temp
GO:0040012	regulation of locomotion	519	14	6.73	0.00703	BP	Wintering Temp
GO:0008283	cell population proliferation	1553	31	20.13	0.00722	BP	Wintering Temp
GO:0010631	epithelial cell migration	175	7	2.27	0.00757	BP	Wintering Temp
GO:0099003	vesicle-mediated transport in synapse	95	5	1.23	0.0077	BP	Wintering Temp
GO:0090132	epithelium migration	177	7	2.29	0.00804	BP	Wintering Temp
GO:0010634	positive regulation of epithelial cell migration	96	5	1.24	0.00804	BP	Wintering Temp
GO:0051128	regulation of cellular component organization	1184	25	15.35	0.00846	BP	Wintering Temp
GO:0042127	regulation of cell population proliferation	1000	22	12.96	0.00868	BP	Wintering Temp
GO:0090130	tissue migration	180	7	2.33	0.00878	BP	Wintering Temp
GO:0048646	anatomical structure formation involved in morphogenesis	591	15	7.66	0.00911	BP	Wintering Temp
GO:0001568	blood vessel development	375	11	4.86	0.0092	BP	Wintering Temp
GO:0010632	regulation of epithelial cell migration	141	6	1.83	0.00989	BP	Wintering Temp
GO:0048699	generation of neurons	724	17	9.38	0.01165	BP	Wintering Temp
GO:0009790	embryo development	554	14	7.18	0.01211	BP	Wintering Temp
GO:0001944	vasculature development	394	11	5.11	0.013	BP	Wintering Temp
GO:0030182	neuron differentiation	675	16	8.75	0.01319	BP	Wintering Temp
GO:0060560	developmental growth involved in morphogenesis	109	5	1.41	0.01346	BP	Wintering Temp
GO:0060429	epithelium development	620	15	8.04	0.01374	BP	Wintering Temp
GO:0050794	regulation of cellular process	5187	79	67.23	0.0149	BP	Wintering Temp
GO:0006468	protein phosphorylation	629	15	8.15	0.01551	BP	Wintering Temp
GO:0007399	nervous system development	1120	23	14.52	0.01595	BP	Wintering Temp
GO:0022603	regulation of anatomical structure morphogenesis	406	11	5.26	0.01596	BP	Wintering Temp
GO:0010810	regulation of cell-substrate adhesion	114	5	1.48	0.01608	BP	Wintering Temp
GO:0060562	epithelial tube morphogenesis	204	7	2.64	0.01662	BP	Wintering Temp
GO:0120036	plasma membrane bounded cell projection organization	757	17	9.81	0.01749	BP	Wintering Temp
GO:0006796	phosphate-containing compound metabolic process	1196	24	15.5	0.01792	BP	Wintering Temp
GO:0031323	regulation of cellular metabolic process	2704	46	35.05	0.01813	BP	Wintering Temp
GO:0019222	regulation of metabolic process	2932	49	38	0.01948	BP	Wintering Temp
GO:0030030	cell projection organization	768	17	9.95	0.01987	BP	Wintering Temp
GO:0007626	locomotory behavior	121	5	1.57	0.02029	BP	Wintering Temp
GO:0006793	phosphorus metabolic process	1215	24	15.75	0.02134	BP	Wintering Temp
GO:0030335	positive regulation of cell migration	265	8	3.43	0.02159	BP	Wintering Temp
GO:0022008	neurogenesis	839	18	10.87	0.02218	BP	Wintering Temp
GO:0032984	protein-containing complex disassembly	124	5	1.61	0.0223	BP	Wintering Temp
GO:0048523	negative regulation of cellular process	2449	42	31.74	0.02231	BP	Wintering Temp
GO:0016310	phosphorylation	722	16	9.36	0.02348	BP	Wintering Temp
GO:0060255	regulation of macromolecule metabolic process	2674	45	34.66	0.02386	BP	Wintering Temp
GO:0006935	chemotaxis	173	6	2.24	0.02475	BP	Wintering Temp
GO:0120035	regulation of plasma membrane bounded cell projection organization	274	8	3.55	0.02573	BP	Wintering Temp
GO:0043542	endothelial cell migration	129	5	1.67	0.02592	BP	Wintering Temp
GO:0042330	taxis	175	6	2.27	0.026	BP	Wintering Temp
GO:2000147	positive regulation of cell motility	276	8	3.58	0.02673	BP	Wintering Temp
GO:0032970	regulation of actin filament-based process	177	6	2.29	0.0273	BP	Wintering Temp
GO:0031344	regulation of cell projection organization	278	8	3.6	0.02775	BP	Wintering Temp
GO:0008284	positive regulation of cell population proliferation	557	13	7.22	0.02775	BP	Wintering Temp
GO:0031589	cell-substrate adhesion	178	6	2.31	0.02796	BP	Wintering Temp
GO:0010468	regulation of gene expression	2202	38	28.54	0.02837	BP	Wintering Temp
GO:0040017	positive regulation of locomotion	283	8	3.67	0.03041	BP	Wintering Temp
GO:0048522	positive regulation of cellular process	2791	46	36.17	0.0315	BP	Wintering Temp
GO:0006897	endocytosis	287	8	3.72	0.03267	BP	Wintering Temp
GO:0034330	cell junction organization	343	9	4.45	0.03374	BP	Wintering Temp
GO:0009888	tissue development	1009	20	13.08	0.03424	BP	Wintering Temp
GO:0001667	ameboidal-type cell migration	238	7	3.08	0.0348	BP	Wintering Temp
GO:0042391	regulation of membrane potential	190	6	2.46	0.03677	BP	Wintering Temp
GO:0072359	circulatory system development	583	13	7.56	0.03814	BP	Wintering Temp
GO:0044237	cellular metabolic process	4875	73	63.18	0.03864	BP	Wintering Temp
GO:0050793	regulation of developmental process	1222	23	15.84	0.03966	BP	Wintering Temp
GO:0010556	regulation of macromolecule biosynthetic process	2255	38	29.23	0.03991	BP	Wintering Temp
GO:0022407	regulation of cell-cell adhesion	194	6	2.51	0.04006	BP	Wintering Temp
GO:0010639	negative regulation of organelle organization	199	6	2.58	0.04443	BP	Wintering Temp
GO:0009893	positive regulation of metabolic process	1791	31	23.21	0.04768	BP	Wintering Temp
GO:0048468	cell development	1314	24	17.03	0.04827	BP	Wintering Temp
GO:0097060	synaptic membrane	144	8	1.96	0.00075	CC	Wintering Temp
GO:0008021	synaptic vesicle	58	5	0.79	0.00111	CC	Wintering Temp
GO:0030658	transport vesicle membrane	59	5	0.8	0.00119	CC	Wintering Temp
GO:0070382	exocytic vesicle	62	5	0.84	0.0015	CC	Wintering Temp
GO:0045202	synapse	629	18	8.56	0.00203	CC	Wintering Temp
GO:0030054	cell junction	937	23	12.74	0.00354	CC	Wintering Temp
GO:0045211	postsynaptic membrane	112	6	1.52	0.00415	CC	Wintering Temp
GO:0071944	cell periphery	2271	44	30.89	0.00526	CC	Wintering Temp
GO:0098793	presynapse	170	7	2.31	0.0084	CC	Wintering Temp
GO:0005886	plasma membrane	2077	39	28.25	0.01574	CC	Wintering Temp
GO:0098590	plasma membrane region	520	13	7.07	0.02419	CC	Wintering Temp
GO:0030133	transport vesicle	122	5	1.66	0.02521	CC	Wintering Temp
GO:0016773	phosphotransferase activity, alcohol group as acceptor	490	13	6.85	0.0191	MF	Wintering Temp
GO:0046872	metal ion binding	1648	32	23.03	0.028	MF	Wintering Temp
GO:0016301	kinase activity	523	13	7.31	0.0306	MF	Wintering Temp
GO:0043167	ion binding	2845	50	39.76	0.0315	MF	Wintering Temp
GO:0005488	binding	7281	110	101.76	0.0317	MF	Wintering Temp
GO:0004672	protein kinase activity	418	11	5.84	0.0318	MF	Wintering Temp
GO:0005524	ATP binding	933	20	13.04	0.034	MF	Wintering Temp
GO:0097367	carbohydrate derivative binding	1317	26	18.41	0.0401	MF	Wintering Temp
GO:0022839	monoatomic ion gated channel activity	180	6	2.52	0.0402	MF	Wintering Temp
GO:0022836	gated channel activity	181	6	2.53	0.0411	MF	Wintering Temp
GO:0043169	cation binding	1706	32	23.84	0.0432	MF	Wintering Temp
GO:0030554	adenyl nucleotide binding	1020	21	14.26	0.0438	MF	Wintering Temp
GO:0032559	adenyl ribonucleotide binding	960	20	13.42	0.0439	MF	Wintering Temp
GO:0001227	DNA-binding transcription repressor activity, RNA polymerase II-specific	140	5	1.96	0.0462	MF	Wintering Temp
GO:0120039	plasma membrane bounded cell projection morphogenesis	294	12	3.31	0.00011	BP	Wintering Precip
GO:1990138	neuron projection extension	68	6	0.77	0.00011	BP	Wintering Precip
GO:0048858	cell projection morphogenesis	296	12	3.34	0.00012	BP	Wintering Precip
GO:0032989	cellular component morphogenesis	352	13	3.97	0.00015	BP	Wintering Precip
GO:0032990	cell part morphogenesis	308	12	3.47	0.00017	BP	Wintering Precip
GO:0022008	neurogenesis	839	21	9.46	0.00036	BP	Wintering Precip
GO:0048589	developmental growth	336	12	3.79	0.00037	BP	Wintering Precip
GO:0048638	regulation of developmental growth	159	8	1.79	0.00041	BP	Wintering Precip
GO:0048588	developmental cell growth	88	6	0.99	0.00045	BP	Wintering Precip
GO:0031175	neuron projection development	457	14	5.15	0.00057	BP	Wintering Precip
GO:0009653	anatomical structure morphogenesis	1339	28	15.09	0.00063	BP	Wintering Precip
GO:0048666	neuron development	534	15	6.02	0.00088	BP	Wintering Precip
GO:0048667	cell morphogenesis involved in neuron differentiation	271	10	3.05	0.00092	BP	Wintering Precip
GO:0060560	developmental growth involved in morphogenesis	109	6	1.23	0.0014	BP	Wintering Precip
GO:0001558	regulation of cell growth	152	7	1.71	0.0016	BP	Wintering Precip
GO:0000902	cell morphogenesis	468	13	5.27	0.0022	BP	Wintering Precip
GO:0048639	positive regulation of developmental growth	83	5	0.94	0.00238	BP	Wintering Precip
GO:0007399	nervous system development	1120	23	12.62	0.00277	BP	Wintering Precip
GO:0048699	generation of neurons	724	17	8.16	0.00279	BP	Wintering Precip
GO:0007610	behavior	324	10	3.65	0.00345	BP	Wintering Precip
GO:0040007	growth	443	12	4.99	0.004	BP	Wintering Precip
GO:0048592	eye morphogenesis	97	5	1.09	0.00468	BP	Wintering Precip
GO:0035264	multicellular organism growth	101	5	1.14	0.00555	BP	Wintering Precip
GO:0016049	cell growth	194	7	2.19	0.00619	BP	Wintering Precip
GO:0016358	dendrite development	110	5	1.24	0.00792	BP	Wintering Precip
GO:0030182	neuron differentiation	675	15	7.61	0.00828	BP	Wintering Precip
GO:0060429	epithelium development	620	14	6.99	0.00939	BP	Wintering Precip
GO:0032504	multicellular organism reproduction	322	9	3.63	0.01025	BP	Wintering Precip
GO:0061448	connective tissue development	168	6	1.89	0.01162	BP	Wintering Precip
GO:0045927	positive regulation of growth	122	5	1.37	0.01207	BP	Wintering Precip
GO:0040008	regulation of growth	276	8	3.11	0.01248	BP	Wintering Precip
GO:0001654	eye development	223	7	2.51	0.0128	BP	Wintering Precip
GO:0007275	multicellular organism development	2193	35	24.72	0.01336	BP	Wintering Precip
GO:0150063	visual system development	225	7	2.54	0.0134	BP	Wintering Precip
GO:0048880	sensory system development	228	7	2.57	0.01432	BP	Wintering Precip
GO:0048731	system development	1891	31	21.31	0.01462	BP	Wintering Precip
GO:0030154	cell differentiation	1922	31	21.66	0.01829	BP	Wintering Precip
GO:0048869	cellular developmental process	1922	31	21.66	0.01829	BP	Wintering Precip
GO:0048468	cell development	1314	23	14.81	0.01871	BP	Wintering Precip
GO:0007417	central nervous system development	484	11	5.45	0.01996	BP	Wintering Precip
GO:0120036	plasma membrane bounded cell projection organization	757	15	8.53	0.02185	BP	Wintering Precip
GO:0030030	cell projection organization	768	15	8.66	0.02453	BP	Wintering Precip
GO:0007409	axonogenesis	199	6	2.24	0.02469	BP	Wintering Precip
GO:0007281	germ cell development	149	5	1.68	0.02631	BP	Wintering Precip
GO:0009914	hormone transport	151	5	1.7	0.02767	BP	Wintering Precip
GO:0032501	multicellular organismal process	3241	46	36.53	0.03174	BP	Wintering Precip
GO:0009888	tissue development	1009	18	11.37	0.03181	BP	Wintering Precip
GO:0009306	protein secretion	158	5	1.78	0.03275	BP	Wintering Precip
GO:0035592	establishment of protein localization to extracellular region	158	5	1.78	0.03275	BP	Wintering Precip
GO:0032535	regulation of cellular component size	161	5	1.81	0.0351	BP	Wintering Precip
GO:0061564	axon development	217	6	2.45	0.03561	BP	Wintering Precip
GO:0071692	protein localization to extracellular region	162	5	1.83	0.03591	BP	Wintering Precip
GO:0065008	regulation of biological quality	1334	22	15.03	0.03927	BP	Wintering Precip
GO:0043009	chordate embryonic development	289	7	3.26	0.04433	BP	Wintering Precip
GO:0048856	anatomical structure development	2724	39	30.7	0.04659	BP	Wintering Precip
GO:0009790	embryo development	554	11	6.24	0.04679	BP	Wintering Precip
GO:0010975	regulation of neuron projection development	175	5	1.97	0.04742	BP	Wintering Precip
GO:0032502	developmental process	2897	41	32.65	0.04796	BP	Wintering Precip
GO:0009792	embryo development ending in birth or egg hatching	296	7	3.34	0.04931	BP	Wintering Precip
GO:0062023	collagen-containing extracellular matrix	96	6	1.08	0.00073	CC	Wintering Precip
GO:0030312	external encapsulating structure	160	6	1.8	0.00932	CC	Wintering Precip
GO:0031012	extracellular matrix	160	6	1.8	0.00932	CC	Wintering Precip
GO:0071944	cell periphery	2271	35	25.62	0.02323	CC	Wintering Precip
GO:0005102	signaling receptor binding	583	12	6.19	0.0201	MF	Wintering Precip

## Sheet: Table S8
Table S8. TopGO results from GWAS in female Hermit Thrush. Only significant GO terms (p<0.05) are shown. "GO" column indicates the Gene Ontology domain (BP=Biological Process, CC=Cellular Component, MF=Molecular Function). "Response" column indicates which morphological trait, year, or climate variable was used to perform the GWAS. Genes were identified based on linkages to significant GWAS SNPs.
GO.ID	Term	Annotated	Significant	Expected	classic	GO	Response
GO:0033365	protein localization to organelle	504	5	0.74	0.00051	BP	Wing
GO:0051128	regulation of cellular component organization	1184	7	1.73	0.00061	BP	Wing
GO:0051649	establishment of localization in cell	1032	6	1.51	0.00203	BP	Wing
GO:0051049	regulation of transport	695	5	1.02	0.0022	BP	Wing
GO:0008104	protein localization	1245	6	1.82	0.00535	BP	Wing
GO:0070727	cellular macromolecule localization	1251	6	1.83	0.00548	BP	Wing
GO:0051641	cellular localization	1720	7	2.52	0.00581	BP	Wing
GO:0032879	regulation of localization	920	5	1.35	0.00749	BP	Wing
GO:0033036	macromolecule localization	1464	6	2.14	0.012	BP	Wing
GO:0051179	localization	2722	8	3.99	0.02085	BP	Wing
GO:0006996	organelle organization	1739	6	2.55	0.02726	BP	Wing
GO:0034654	nucleobase-containing compound biosynthetic process	1764	6	2.58	0.02912	BP	Wing
GO:0051234	establishment of localization	2322	7	3.4	0.03088	BP	Wing
GO:0018130	heterocycle biosynthetic process	1807	6	2.65	0.03253	BP	Wing
GO:0019438	aromatic compound biosynthetic process	1812	6	2.65	0.03294	BP	Wing
GO:1901362	organic cyclic compound biosynthetic process	1870	6	2.74	0.03802	BP	Wing
GO:0048731	system development	1891	6	2.77	0.03998	BP	Wing
GO:0048513	animal organ development	1455	5	2.13	0.04799	BP	Wing
GO:0015630	microtubule cytoskeleton	736	5	0.98	0.0017	CC	Wing
GO:0005856	cytoskeleton	1148	5	1.52	0.012	CC	Wing
GO:0098609	cell-cell adhesion	355	13	4.16	0.00024	BP	Breeding Temp
GO:0007156	homophilic cell adhesion via plasma membrane adhesion molecules	53	5	0.62	0.00037	BP	Breeding Temp
GO:0008285	negative regulation of cell population proliferation	387	12	4.54	0.00183	BP	Breeding Temp
GO:0031175	neuron projection development	457	13	5.36	0.00254	BP	Breeding Temp
GO:0048588	developmental cell growth	88	5	1.03	0.00364	BP	Breeding Temp
GO:0007162	negative regulation of cell adhesion	127	6	1.49	0.00369	BP	Breeding Temp
GO:0120036	plasma membrane bounded cell projection organization	757	17	8.87	0.00662	BP	Breeding Temp
GO:0030030	cell projection organization	768	17	9	0.00762	BP	Breeding Temp
GO:0016055	Wnt signaling pathway	251	8	2.94	0.00913	BP	Breeding Temp
GO:0048666	neuron development	534	13	6.26	0.00931	BP	Breeding Temp
GO:0007160	cell-matrix adhesion	111	5	1.3	0.00966	BP	Breeding Temp
GO:0048699	generation of neurons	724	16	8.49	0.00979	BP	Breeding Temp
GO:0198738	cell-cell signaling by wnt	255	8	2.99	0.00999	BP	Breeding Temp
GO:0010810	regulation of cell-substrate adhesion	114	5	1.34	0.01076	BP	Breeding Temp
GO:0019932	second-messenger-mediated signaling	123	5	1.44	0.01459	BP	Breeding Temp
GO:0010975	regulation of neuron projection development	175	6	2.05	0.01671	BP	Breeding Temp
GO:0022008	neurogenesis	839	17	9.83	0.0174	BP	Breeding Temp
GO:0031589	cell-substrate adhesion	178	6	2.09	0.01802	BP	Breeding Temp
GO:0048812	neuron projection morphogenesis	286	8	3.35	0.01885	BP	Breeding Temp
GO:0008283	cell population proliferation	1553	27	18.2	0.01909	BP	Breeding Temp
GO:0060070	canonical Wnt signaling pathway	181	6	2.12	0.0194	BP	Breeding Temp
GO:0007267	cell-cell signaling	720	15	8.44	0.02018	BP	Breeding Temp
GO:0000902	cell morphogenesis	468	11	5.49	0.02081	BP	Breeding Temp
GO:0007268	chemical synaptic transmission	292	8	3.42	0.02107	BP	Breeding Temp
GO:0098916	anterograde trans-synaptic signaling	292	8	3.42	0.02107	BP	Breeding Temp
GO:0097435	supramolecular fiber organization	351	9	4.11	0.02169	BP	Breeding Temp
GO:0099537	trans-synaptic signaling	294	8	3.45	0.02184	BP	Breeding Temp
GO:0120039	plasma membrane bounded cell projection morphogenesis	294	8	3.45	0.02184	BP	Breeding Temp
GO:0032989	cellular component morphogenesis	352	9	4.13	0.02205	BP	Breeding Temp
GO:0048858	cell projection morphogenesis	296	8	3.47	0.02264	BP	Breeding Temp
GO:0030155	regulation of cell adhesion	354	9	4.15	0.02278	BP	Breeding Temp
GO:0030111	regulation of Wnt signaling pathway	188	6	2.2	0.0229	BP	Breeding Temp
GO:0030336	negative regulation of cell migration	140	5	1.64	0.02412	BP	Breeding Temp
GO:0099536	synaptic signaling	302	8	3.54	0.02516	BP	Breeding Temp
GO:0030182	neuron differentiation	675	14	7.91	0.02546	BP	Breeding Temp
GO:0032990	cell part morphogenesis	308	8	3.61	0.02787	BP	Breeding Temp
GO:0048468	cell development	1314	23	15.4	0.0289	BP	Breeding Temp
GO:0021537	telencephalon development	147	5	1.72	0.029	BP	Breeding Temp
GO:2000146	negative regulation of cell motility	148	5	1.73	0.02974	BP	Breeding Temp
GO:0007015	actin filament organization	201	6	2.36	0.03049	BP	Breeding Temp
GO:0050804	modulation of chemical synaptic transmission	202	6	2.37	0.03113	BP	Breeding Temp
GO:0099177	regulation of trans-synaptic signaling	202	6	2.37	0.03113	BP	Breeding Temp
GO:0051128	regulation of cellular component organization	1184	21	13.88	0.03242	BP	Breeding Temp
GO:0040013	negative regulation of locomotion	154	5	1.81	0.03445	BP	Breeding Temp
GO:0007399	nervous system development	1120	20	13.13	0.03451	BP	Breeding Temp
GO:0032535	regulation of cellular component size	161	5	1.89	0.04051	BP	Breeding Temp
GO:0042127	regulation of cell population proliferation	1000	18	11.72	0.04158	BP	Breeding Temp
GO:0120035	regulation of plasma membrane bounded cell projection organization	274	7	3.21	0.04167	BP	Breeding Temp
GO:0010646	regulation of cell communication	1669	27	19.56	0.0439	BP	Breeding Temp
GO:0031344	regulation of cell projection organization	278	7	3.26	0.04448	BP	Breeding Temp
GO:0030900	forebrain development	223	6	2.61	0.04677	BP	Breeding Temp
GO:0005886	plasma membrane	2077	39	22.51	0.00013	CC	Breeding Temp
GO:0030054	cell junction	937	21	10.15	0.0009	CC	Breeding Temp
GO:0070161	anchoring junction	308	10	3.34	0.00179	CC	Breeding Temp
GO:0005911	cell-cell junction	216	7	2.34	0.00888	CC	Breeding Temp
GO:0042995	cell projection	925	18	10.02	0.00979	CC	Breeding Temp
GO:0098793	presynapse	170	6	1.84	0.01024	CC	Breeding Temp
GO:0098552	side of membrane	184	6	1.99	0.0147	CC	Breeding Temp
GO:0031252	cell leading edge	195	6	2.11	0.01905	CC	Breeding Temp
GO:0015629	actin cytoskeleton	263	7	2.85	0.02383	CC	Breeding Temp
GO:0030312	external encapsulating structure	160	5	1.73	0.02968	CC	Breeding Temp
GO:0031012	extracellular matrix	160	5	1.73	0.02968	CC	Breeding Temp
GO:0099503	secretory vesicle	166	5	1.8	0.03402	CC	Breeding Temp
GO:0005509	calcium ion binding	358	11	3.8	0.0014	MF	Breeding Temp
GO:0003779	actin binding	219	6	2.33	0.0288	MF	Breeding Temp
GO:0048167	regulation of synaptic plasticity	78	10	2.39	0.00012	BP	Wintering Temp
GO:0050805	negative regulation of synaptic transmission	18	5	0.55	0.00016	BP	Wintering Temp
GO:0051966	regulation of synaptic transmission, glutamatergic	18	5	0.55	0.00016	BP	Wintering Temp
GO:0007269	neurotransmitter secretion	52	8	1.59	0.00016	BP	Wintering Temp
GO:0099643	signal release from synapse	52	8	1.59	0.00016	BP	Wintering Temp
GO:0048812	neuron projection morphogenesis	286	21	8.77	0.00018	BP	Wintering Temp
GO:0065008	regulation of biological quality	1334	63	40.89	0.00021	BP	Wintering Temp
GO:0022008	neurogenesis	839	44	25.72	0.00026	BP	Wintering Temp
GO:0120039	plasma membrane bounded cell projection morphogenesis	294	21	9.01	0.00027	BP	Wintering Temp
GO:0048858	cell projection morphogenesis	296	21	9.07	0.00029	BP	Wintering Temp
GO:0007215	glutamate receptor signaling pathway	31	6	0.95	0.0003	BP	Wintering Temp
GO:0060291	long-term synaptic potentiation	31	6	0.95	0.0003	BP	Wintering Temp
GO:0099175	regulation of postsynapse organization	44	7	1.35	0.00034	BP	Wintering Temp
GO:0061564	axon development	217	17	6.65	0.00036	BP	Wintering Temp
GO:0007409	axonogenesis	199	16	6.1	0.0004	BP	Wintering Temp
GO:0001505	regulation of neurotransmitter levels	74	9	2.27	0.0004	BP	Wintering Temp
GO:0048666	neuron development	534	31	16.37	0.00043	BP	Wintering Temp
GO:0034220	monoatomic ion transmembrane transport	463	28	14.19	0.00043	BP	Wintering Temp
GO:0032989	cellular component morphogenesis	352	23	10.79	0.00049	BP	Wintering Temp
GO:0032990	cell part morphogenesis	308	21	9.44	0.0005	BP	Wintering Temp
GO:0042127	regulation of cell population proliferation	1000	49	30.65	0.00054	BP	Wintering Temp
GO:0060998	regulation of dendritic spine development	23	5	0.71	0.00056	BP	Wintering Temp
GO:0006836	neurotransmitter transport	78	9	2.39	0.0006	BP	Wintering Temp
GO:0048667	cell morphogenesis involved in neuron differentiation	271	19	8.31	0.00065	BP	Wintering Temp
GO:0007416	synapse assembly	97	10	2.97	0.00074	BP	Wintering Temp
GO:0023061	signal release	211	16	6.47	0.00075	BP	Wintering Temp
GO:0010647	positive regulation of cell communication	832	42	25.5	0.00079	BP	Wintering Temp
GO:0099504	synaptic vesicle cycle	81	9	2.48	0.00079	BP	Wintering Temp
GO:2001222	regulation of neuron migration	25	5	0.77	0.00084	BP	Wintering Temp
GO:0023056	positive regulation of signaling	838	42	25.69	0.00091	BP	Wintering Temp
GO:0035418	protein localization to synapse	38	6	1.16	0.00095	BP	Wintering Temp
GO:0007626	locomotory behavior	121	11	3.71	0.00118	BP	Wintering Temp
GO:0043113	receptor clustering	27	5	0.83	0.00121	BP	Wintering Temp
GO:0010976	positive regulation of neuron projection development	54	7	1.66	0.00121	BP	Wintering Temp
GO:0048731	system development	1891	79	57.97	0.00139	BP	Wintering Temp
GO:0030182	neuron differentiation	675	35	20.69	0.00142	BP	Wintering Temp
GO:0035249	synaptic transmission, glutamatergic	28	5	0.86	0.00144	BP	Wintering Temp
GO:0008283	cell population proliferation	1553	67	47.61	0.00161	BP	Wintering Temp
GO:0008285	negative regulation of cell population proliferation	387	23	11.86	0.00177	BP	Wintering Temp
GO:0021537	telencephalon development	147	12	4.51	0.00183	BP	Wintering Temp
GO:1902414	protein localization to cell junction	59	7	1.81	0.00206	BP	Wintering Temp
GO:0098655	monoatomic cation transmembrane transport	369	22	11.31	0.00213	BP	Wintering Temp
GO:0070588	calcium ion transmembrane transport	150	12	4.6	0.00217	BP	Wintering Temp
GO:0099172	presynapse organization	31	5	0.95	0.0023	BP	Wintering Temp
GO:0000902	cell morphogenesis	468	26	14.35	0.00234	BP	Wintering Temp
GO:0051716	cellular response to stimulus	3425	128	104.99	0.00239	BP	Wintering Temp
GO:0099003	vesicle-mediated transport in synapse	95	9	2.91	0.00246	BP	Wintering Temp
GO:0035556	intracellular signal transduction	1351	59	41.41	0.00247	BP	Wintering Temp
GO:0048699	generation of neurons	724	36	22.19	0.00249	BP	Wintering Temp
GO:0010977	negative regulation of neuron projection development	46	6	1.41	0.00262	BP	Wintering Temp
GO:0035773	insulin secretion involved in cellular response to glucose stimulus	32	5	0.98	0.00266	BP	Wintering Temp
GO:0006811	monoatomic ion transport	605	31	18.55	0.0032	BP	Wintering Temp
GO:0022603	regulation of anatomical structure morphogenesis	406	23	12.45	0.00325	BP	Wintering Temp
GO:0060078	regulation of postsynaptic membrane potential	48	6	1.47	0.00327	BP	Wintering Temp
GO:0098662	inorganic cation transmembrane transport	359	21	11.01	0.00335	BP	Wintering Temp
GO:0098660	inorganic ion transmembrane transport	408	23	12.51	0.00346	BP	Wintering Temp
GO:0031345	negative regulation of cell projection organization	66	7	2.02	0.00391	BP	Wintering Temp
GO:0050807	regulation of synapse organization	121	10	3.71	0.00394	BP	Wintering Temp
GO:0051924	regulation of calcium ion transport	84	8	2.58	0.00409	BP	Wintering Temp
GO:0051128	regulation of cellular component organization	1184	52	36.3	0.00415	BP	Wintering Temp
GO:0050803	regulation of synapse structure or activity	122	10	3.74	0.00418	BP	Wintering Temp
GO:0097553	calcium ion transmembrane import into cytosol	67	7	2.05	0.00426	BP	Wintering Temp
GO:0065007	biological regulation	5654	194	173.32	0.00437	BP	Wintering Temp
GO:0061387	regulation of extent of cell growth	36	5	1.1	0.00452	BP	Wintering Temp
GO:0032940	secretion by cell	346	20	10.61	0.00476	BP	Wintering Temp
GO:0016079	synaptic vesicle exocytosis	37	5	1.13	0.00509	BP	Wintering Temp
GO:0055085	transmembrane transport	757	36	23.21	0.00518	BP	Wintering Temp
GO:0007275	multicellular organism development	2193	86	67.23	0.00535	BP	Wintering Temp
GO:0006816	calcium ion transport	189	13	5.79	0.00536	BP	Wintering Temp
GO:0009966	regulation of signal transduction	1462	61	44.82	0.00591	BP	Wintering Temp
GO:0007166	cell surface receptor signaling pathway	1291	55	39.58	0.00601	BP	Wintering Temp
GO:0060560	developmental growth involved in morphogenesis	109	9	3.34	0.00616	BP	Wintering Temp
GO:0019722	calcium-mediated signaling	90	8	2.76	0.00622	BP	Wintering Temp
GO:1902532	negative regulation of intracellular signal transduction	284	17	8.71	0.0064	BP	Wintering Temp
GO:1902531	regulation of intracellular signal transduction	822	38	25.2	0.0065	BP	Wintering Temp
GO:0140352	export from cell	381	21	11.68	0.00661	BP	Wintering Temp
GO:0031503	protein-containing complex localization	93	8	2.85	0.00755	BP	Wintering Temp
GO:0051049	regulation of transport	695	33	21.31	0.00756	BP	Wintering Temp
GO:0050896	response to stimulus	3951	141	121.12	0.00831	BP	Wintering Temp
GO:0090263	positive regulation of canonical Wnt signaling pathway	58	6	1.78	0.00836	BP	Wintering Temp
GO:0055082	intracellular chemical homeostasis	316	18	9.69	0.00838	BP	Wintering Temp
GO:0060996	dendritic spine development	42	5	1.29	0.00878	BP	Wintering Temp
GO:0031099	regeneration	59	6	1.81	0.00907	BP	Wintering Temp
GO:0030334	regulation of cell migration	470	24	14.41	0.00957	BP	Wintering Temp
GO:0060627	regulation of vesicle-mediated transport	226	14	6.93	0.00966	BP	Wintering Temp
GO:1903035	negative regulation of response to wounding	44	5	1.35	0.01067	BP	Wintering Temp
GO:0032501	multicellular organismal process	3241	118	99.35	0.0107	BP	Wintering Temp
GO:0007169	transmembrane receptor protein tyrosine kinase signaling pathway	324	18	9.93	0.0107	BP	Wintering Temp
GO:0032502	developmental process	2897	107	88.81	0.01083	BP	Wintering Temp
GO:1904019	epithelial cell apoptotic process	80	7	2.45	0.01112	BP	Wintering Temp
GO:0034329	cell junction assembly	207	13	6.35	0.01116	BP	Wintering Temp
GO:0030001	metal ion transport	426	22	13.06	0.0114	BP	Wintering Temp
GO:0097305	response to alcohol	62	6	1.9	0.01147	BP	Wintering Temp
GO:0046903	secretion	401	21	12.29	0.01149	BP	Wintering Temp
GO:1903034	regulation of response to wounding	81	7	2.48	0.01187	BP	Wintering Temp
GO:0050789	regulation of biological process	5477	186	167.9	0.01215	BP	Wintering Temp
GO:0051179	localization	2722	101	83.44	0.01228	BP	Wintering Temp
GO:0009653	anatomical structure morphogenesis	1339	55	41.05	0.01241	BP	Wintering Temp
GO:0048856	anatomical structure development	2724	101	83.5	0.01255	BP	Wintering Temp
GO:0030177	positive regulation of Wnt signaling pathway	82	7	2.51	0.01265	BP	Wintering Temp
GO:0008306	associative learning	46	5	1.41	0.01282	BP	Wintering Temp
GO:0048583	regulation of response to stimulus	1848	72	56.65	0.01381	BP	Wintering Temp
GO:0042391	regulation of membrane potential	190	12	5.82	0.0139	BP	Wintering Temp
GO:0006812	monoatomic cation transport	486	24	14.9	0.01402	BP	Wintering Temp
GO:0030003	intracellular monoatomic cation homeostasis	237	14	7.27	0.01423	BP	Wintering Temp
GO:0001952	regulation of cell-matrix adhesion	65	6	1.99	0.01429	BP	Wintering Temp
GO:0007612	learning	84	7	2.58	0.01431	BP	Wintering Temp
GO:0040011	locomotion	594	28	18.21	0.01481	BP	Wintering Temp
GO:0050877	nervous system process	463	23	14.19	0.01503	BP	Wintering Temp
GO:0035050	embryonic heart tube development	48	5	1.47	0.01524	BP	Wintering Temp
GO:0040012	regulation of locomotion	519	25	15.91	0.01633	BP	Wintering Temp
GO:0001508	action potential	67	6	2.05	0.01642	BP	Wintering Temp
GO:0017157	regulation of exocytosis	67	6	2.05	0.01642	BP	Wintering Temp
GO:0051241	negative regulation of multicellular organismal process	520	25	15.94	0.01669	BP	Wintering Temp
GO:2000145	regulation of cell motility	495	24	15.17	0.01718	BP	Wintering Temp
GO:0045444	fat cell differentiation	129	9	3.95	0.0175	BP	Wintering Temp
GO:0019725	cellular homeostasis	367	19	11.25	0.01766	BP	Wintering Temp
GO:0006810	transport	2203	83	67.53	0.01794	BP	Wintering Temp
GO:0007613	memory	50	5	1.53	0.01795	BP	Wintering Temp
GO:0071333	cellular response to glucose stimulus	50	5	1.53	0.01795	BP	Wintering Temp
GO:0048588	developmental cell growth	88	7	2.7	0.01811	BP	Wintering Temp
GO:0007611	learning or memory	130	9	3.99	0.01831	BP	Wintering Temp
GO:0006873	intracellular monoatomic ion homeostasis	245	14	7.51	0.01849	BP	Wintering Temp
GO:0050794	regulation of cellular process	5187	176	159.01	0.01903	BP	Wintering Temp
GO:0010959	regulation of metal ion transport	131	9	4.02	0.01916	BP	Wintering Temp
GO:0071326	cellular response to monosaccharide stimulus	51	5	1.56	0.01942	BP	Wintering Temp
GO:0071331	cellular response to hexose stimulus	51	5	1.56	0.01942	BP	Wintering Temp
GO:0030029	actin filament-based process	371	19	11.37	0.01955	BP	Wintering Temp
GO:0030900	forebrain development	223	13	6.84	0.01965	BP	Wintering Temp
GO:1903530	regulation of secretion by cell	223	13	6.84	0.01965	BP	Wintering Temp
GO:0048468	cell development	1314	53	40.28	0.01965	BP	Wintering Temp
GO:0009967	positive regulation of signal transduction	746	33	22.87	0.02009	BP	Wintering Temp
GO:0007163	establishment or maintenance of cell polarity	111	8	3.4	0.0205	BP	Wintering Temp
GO:0006874	intracellular calcium ion homeostasis	133	9	4.08	0.02093	BP	Wintering Temp
GO:0016525	negative regulation of angiogenesis	52	5	1.59	0.02097	BP	Wintering Temp
GO:1903169	regulation of calcium ion transmembrane transport	52	5	1.59	0.02097	BP	Wintering Temp
GO:0050678	regulation of epithelial cell proliferation	202	12	6.19	0.02148	BP	Wintering Temp
GO:0048519	negative regulation of biological process	2594	95	79.52	0.02253	BP	Wintering Temp
GO:2000181	negative regulation of blood vessel morphogenesis	53	5	1.62	0.02259	BP	Wintering Temp
GO:0051093	negative regulation of developmental process	456	22	13.98	0.02318	BP	Wintering Temp
GO:0007417	central nervous system development	484	23	14.84	0.02397	BP	Wintering Temp
GO:0051209	release of sequestered calcium ion into cytosol	54	5	1.66	0.02429	BP	Wintering Temp
GO:0051282	regulation of sequestering of calcium ion	54	5	1.66	0.02429	BP	Wintering Temp
GO:0051283	negative regulation of sequestering of calcium ion	54	5	1.66	0.02429	BP	Wintering Temp
GO:1901343	negative regulation of vasculature development	54	5	1.66	0.02429	BP	Wintering Temp
GO:0051641	cellular localization	1720	66	52.73	0.02553	BP	Wintering Temp
GO:0006887	exocytosis	138	9	4.23	0.02586	BP	Wintering Temp
GO:1901888	regulation of cell junction assembly	116	8	3.56	0.02592	BP	Wintering Temp
GO:0071322	cellular response to carbohydrate stimulus	55	5	1.69	0.02608	BP	Wintering Temp
GO:0051172	negative regulation of nitrogen compound metabolic process	1019	42	31.24	0.02718	BP	Wintering Temp
GO:0051208	sequestering of calcium ion	56	5	1.72	0.02794	BP	Wintering Temp
GO:0007420	brain development	361	18	11.07	0.0287	BP	Wintering Temp
GO:0050796	regulation of insulin secretion	76	6	2.33	0.0287	BP	Wintering Temp
GO:0030073	insulin secretion	97	7	2.97	0.02912	BP	Wintering Temp
GO:0048592	eye morphogenesis	97	7	2.97	0.02912	BP	Wintering Temp
GO:0048589	developmental growth	336	17	10.3	0.02922	BP	Wintering Temp
GO:1904035	regulation of epithelial cell apoptotic process	57	5	1.75	0.02989	BP	Wintering Temp
GO:1904062	regulation of monoatomic cation transmembrane transport	77	6	2.36	0.03036	BP	Wintering Temp
GO:0021543	pallium development	98	7	3	0.03057	BP	Wintering Temp
GO:0060348	bone development	120	8	3.68	0.03093	BP	Wintering Temp
GO:0051651	maintenance of location in cell	99	7	3.03	0.03207	BP	Wintering Temp
GO:0042886	amide transport	167	10	5.12	0.03258	BP	Wintering Temp
GO:0070085	glycosylation	144	9	4.41	0.03281	BP	Wintering Temp
GO:0001764	neuron migration	100	7	3.07	0.03362	BP	Wintering Temp
GO:0002009	morphogenesis of an epithelium	291	15	8.92	0.03403	BP	Wintering Temp
GO:1901654	response to ketone	59	5	1.81	0.03404	BP	Wintering Temp
GO:0043269	regulation of monoatomic ion transport	145	9	4.44	0.03408	BP	Wintering Temp
GO:0019932	second-messenger-mediated signaling	123	8	3.77	0.03509	BP	Wintering Temp
GO:0010648	negative regulation of cell communication	725	31	22.22	0.03595	BP	Wintering Temp
GO:0046879	hormone secretion	147	9	4.51	0.03673	BP	Wintering Temp
GO:0023057	negative regulation of signaling	727	31	22.29	0.03711	BP	Wintering Temp
GO:0007605	sensory perception of sound	82	6	2.51	0.03957	BP	Wintering Temp
GO:0050680	negative regulation of epithelial cell proliferation	82	6	2.51	0.03957	BP	Wintering Temp
GO:0051668	localization within membrane	349	17	10.7	0.03977	BP	Wintering Temp
GO:0051046	regulation of secretion	247	13	7.57	0.04044	BP	Wintering Temp
GO:0048585	negative regulation of response to stimulus	818	34	25.08	0.04073	BP	Wintering Temp
GO:0001678	intracellular glucose homeostasis	62	5	1.9	0.0409	BP	Wintering Temp
GO:0061041	regulation of wound healing	62	5	1.9	0.0409	BP	Wintering Temp
GO:0055074	calcium ion homeostasis	150	9	4.6	0.04096	BP	Wintering Temp
GO:0009605	response to external stimulus	1020	41	31.27	0.04104	BP	Wintering Temp
GO:0034765	regulation of monoatomic ion transmembrane transport	83	6	2.54	0.04161	BP	Wintering Temp
GO:0045055	regulated exocytosis	83	6	2.54	0.04161	BP	Wintering Temp
GO:0050905	neuromuscular process	83	6	2.54	0.04161	BP	Wintering Temp
GO:0009914	hormone transport	151	9	4.63	0.04244	BP	Wintering Temp
GO:0050890	cognition	151	9	4.63	0.04244	BP	Wintering Temp
GO:0051234	establishment of localization	2322	84	71.18	0.04387	BP	Wintering Temp
GO:0015833	peptide transport	129	8	3.95	0.04451	BP	Wintering Temp
GO:0007015	actin filament organization	201	11	6.16	0.04499	BP	Wintering Temp
GO:0007600	sensory perception	201	11	6.16	0.04499	BP	Wintering Temp
GO:0048523	negative regulation of cellular process	2449	88	75.07	0.04502	BP	Wintering Temp
GO:0051129	negative regulation of cellular component organization	357	17	10.94	0.04751	BP	Wintering Temp
GO:0051056	regulation of small GTPase mediated signal transduction	108	7	3.31	0.04782	BP	Wintering Temp
GO:0043409	negative regulation of MAPK cascade	65	5	1.99	0.04854	BP	Wintering Temp
GO:0051963	regulation of synapse assembly	65	5	1.99	0.04854	BP	Wintering Temp
GO:0043235	receptor complex	180	16	5.41	0.0001	CC	Wintering Temp
GO:0034702	monoatomic ion channel complex	165	15	4.96	0.00013	CC	Wintering Temp
GO:0120025	plasma membrane bounded cell projection	894	46	26.89	0.00018	CC	Wintering Temp
GO:0042995	cell projection	925	47	27.82	0.00021	CC	Wintering Temp
GO:0032279	asymmetric synapse	122	12	3.67	0.00029	CC	Wintering Temp
GO:0030672	synaptic vesicle membrane	32	6	0.96	0.00033	CC	Wintering Temp
GO:0099501	exocytic vesicle membrane	32	6	0.96	0.00033	CC	Wintering Temp
GO:0099503	secretory vesicle	166	14	4.99	0.00047	CC	Wintering Temp
GO:0099572	postsynaptic specialization	130	12	3.91	0.00053	CC	Wintering Temp
GO:0014069	postsynaptic density	116	11	3.49	0.00071	CC	Wintering Temp
GO:0043005	neuron projection	441	26	13.26	0.00076	CC	Wintering Temp
GO:0070161	anchoring junction	308	20	9.26	0.00098	CC	Wintering Temp
GO:0098802	plasma membrane signaling receptor complex	85	9	2.56	0.00098	CC	Wintering Temp
GO:0098984	neuron to neuron synapse	140	12	4.21	0.00102	CC	Wintering Temp
GO:1990351	transporter complex	224	16	6.74	0.00117	CC	Wintering Temp
GO:0036064	ciliary basal body	88	9	2.65	0.00126	CC	Wintering Temp
GO:1902495	transmembrane transporter complex	211	15	6.35	0.00173	CC	Wintering Temp
GO:0030424	axon	190	14	5.71	0.00175	CC	Wintering Temp
GO:0098590	plasma membrane region	520	28	15.64	0.00192	CC	Wintering Temp
GO:0062023	collagen-containing extracellular matrix	96	9	2.89	0.00233	CC	Wintering Temp
GO:0005938	cell cortex	138	11	4.15	0.00292	CC	Wintering Temp
GO:0030133	transport vesicle	122	10	3.67	0.00366	CC	Wintering Temp
GO:0042734	presynaptic membrane	39	5	1.17	0.00592	CC	Wintering Temp
GO:0030425	dendrite	175	12	5.26	0.0065	CC	Wintering Temp
GO:0097447	dendritic tree	176	12	5.29	0.00679	CC	Wintering Temp
GO:0098797	plasma membrane protein complex	270	16	8.12	0.00744	CC	Wintering Temp
GO:0098685	Schaffer collateral - CA1 synapse	58	6	1.74	0.00765	CC	Wintering Temp
GO:0043197	dendritic spine	42	5	1.26	0.00813	CC	Wintering Temp
GO:0030658	transport vesicle membrane	59	6	1.77	0.00831	CC	Wintering Temp
GO:0098862	cluster of actin-based cell projections	78	7	2.35	0.00883	CC	Wintering Temp
GO:0030312	external encapsulating structure	160	11	4.81	0.00883	CC	Wintering Temp
GO:0031012	extracellular matrix	160	11	4.81	0.00883	CC	Wintering Temp
GO:0044309	neuron spine	46	5	1.38	0.01188	CC	Wintering Temp
GO:0005911	cell-cell junction	216	13	6.5	0.01343	CC	Wintering Temp
GO:0005903	brush border	48	5	1.44	0.01414	CC	Wintering Temp
GO:0098982	GABA-ergic synapse	48	5	1.44	0.01414	CC	Wintering Temp
GO:0036477	somatodendritic compartment	245	14	7.37	0.01596	CC	Wintering Temp
GO:0030863	cortical cytoskeleton	50	5	1.5	0.01668	CC	Wintering Temp
GO:0009986	cell surface	284	15	8.54	0.02442	CC	Wintering Temp
GO:0030055	cell-substrate junction	98	7	2.95	0.02798	CC	Wintering Temp
GO:0031252	cell leading edge	195	11	5.87	0.03333	CC	Wintering Temp
GO:0031256	leading edge membrane	61	5	1.83	0.03596	CC	Wintering Temp
GO:0005856	cytoskeleton	1148	45	34.53	0.03603	CC	Wintering Temp
GO:0005912	adherens junction	62	5	1.86	0.03819	CC	Wintering Temp
GO:0098791	Golgi apparatus subcompartment	154	9	4.63	0.04265	CC	Wintering Temp
GO:0005802	trans-Golgi network	110	7	3.31	0.04774	CC	Wintering Temp
GO:0009897	external side of plasma membrane	88	6	2.65	0.04895	CC	Wintering Temp
GO:0045296	cadherin binding	26	6	0.84	0.00014	MF	Wintering Temp
GO:0050839	cell adhesion molecule binding	109	11	3.52	0.00076	MF	Wintering Temp
GO:0046872	metal ion binding	1648	74	53.25	0.0013	MF	Wintering Temp
GO:0043169	cation binding	1706	76	55.12	0.00138	MF	Wintering Temp
GO:0022824	transmitter-gated monoatomic ion channel activity	40	6	1.29	0.00164	MF	Wintering Temp
GO:0022835	transmitter-gated channel activity	40	6	1.29	0.00164	MF	Wintering Temp
GO:0030594	neurotransmitter receptor activity	55	7	1.78	0.00184	MF	Wintering Temp
GO:0004714	transmembrane receptor protein tyrosine kinase activity	45	6	1.45	0.00305	MF	Wintering Temp
GO:0005262	calcium channel activity	63	7	2.04	0.00402	MF	Wintering Temp
GO:0004888	transmembrane signaling receptor activity	439	25	14.19	0.0041	MF	Wintering Temp
GO:0005230	extracellular ligand-gated monoatomic ion channel activity	49	6	1.58	0.0047	MF	Wintering Temp
GO:0038023	signaling receptor activity	517	28	16.71	0.0049	MF	Wintering Temp
GO:0060089	molecular transducer activity	517	28	16.71	0.0049	MF	Wintering Temp
GO:0008092	cytoskeletal protein binding	518	28	16.74	0.00503	MF	Wintering Temp
GO:0004713	protein tyrosine kinase activity	85	8	2.75	0.00602	MF	Wintering Temp
GO:0005096	GTPase activator activity	123	10	3.97	0.00639	MF	Wintering Temp
GO:0015276	ligand-gated monoatomic ion channel activity	87	8	2.81	0.00692	MF	Wintering Temp
GO:0022834	ligand-gated channel activity	87	8	2.81	0.00692	MF	Wintering Temp
GO:0005216	monoatomic ion channel activity	256	16	8.27	0.00879	MF	Wintering Temp
GO:0019199	transmembrane receptor protein kinase activity	57	6	1.84	0.00984	MF	Wintering Temp
GO:0043178	alcohol binding	42	5	1.36	0.01088	MF	Wintering Temp
GO:0003779	actin binding	219	14	7.08	0.01149	MF	Wintering Temp
GO:0015085	calcium ion transmembrane transporter activity	79	7	2.55	0.01363	MF	Wintering Temp
GO:0043167	ion binding	2845	109	91.93	0.01764	MF	Wintering Temp
GO:0005261	monoatomic cation channel activity	189	12	6.11	0.01948	MF	Wintering Temp
GO:0015267	channel activity	284	16	9.18	0.02172	MF	Wintering Temp
GO:0022803	passive transmembrane transporter activity	284	16	9.18	0.02172	MF	Wintering Temp
GO:0008047	enzyme activator activity	262	15	8.47	0.02272	MF	Wintering Temp
GO:0003730	mRNA 3'-UTR binding	53	5	1.71	0.02759	MF	Wintering Temp
GO:0008201	heparin binding	53	5	1.71	0.02759	MF	Wintering Temp
GO:0008013	beta-catenin binding	54	5	1.74	0.02963	MF	Wintering Temp
GO:0022839	monoatomic ion gated channel activity	180	11	5.82	0.03154	MF	Wintering Temp
GO:0022836	gated channel activity	181	11	5.85	0.03266	MF	Wintering Temp
GO:0022890	inorganic cation transmembrane transporter activity	332	17	10.73	0.0407	MF	Wintering Temp
GO:0099094	ligand-gated monoatomic cation channel activity	59	5	1.91	0.04125	MF	Wintering Temp
GO:0051015	actin filament binding	81	6	2.62	0.04661	MF	Wintering Temp
